# Supplementary material for: Innate immune profiling reveals a specific reduction of CD57+CD62L+CD161+ NK cells in CMV-positive males with hypertension
Source: Front Immunol. 2026 Apr 16;17:1749702. doi: 10.3389/fimmu.2026.1749702 (PMC13128649; doi:10.3389/fimmu.2026.1749702)
Supplement: Supplementary file 1 [file DataSheet1.zip]

Archive with 7 entries (6 files):
- revised Supplementary Figures and legend/
- revised Supplementary Figures and legend/Supplementary Figure 1.tif
- revised Supplementary Figures and legend/Supplementary Figure 2.tif
- revised Supplementary Figures and legend/Supplementary Figure 3.tif
- revised Supplementary Figures and legend/Supplementary Figure 4.tif
- revised Supplementary Figures and legend/Supplementary Figure 5.tif
- revised Supplementary Figures and legend/Supplementary Figure legend.docx
