# Supplementary material for: Innate immune profiling reveals a specific reduction of CD57+CD62L+CD161+ NK cells in CMV-positive males with hypertension
Source: Front Immunol. 2026 Apr 16;17:1749702. doi: 10.3389/fimmu.2026.1749702 (PMC13128649; doi:10.3389/fimmu.2026.1749702)
Supplement: Supplementary file 2 [file Table1.xlsx]

## Sheet: Counts and % of CD45+
The absolute counts of major innate immune populations and their relative frequencies among CD45⁺ leukocytes
	Cell counts							Cell frequency as percentage of CD45+
Group	CD45+immune	NK	DC	Mono	MDSC		Group	NK/CD45+(%)	DC/CD45+(%)	Mono/CD45+(%)	MDSC/CD45+(%)
CTRL01	235193	21862	3856	6738	5113		CTRL01	9.29534	1.6395	2.86488	2.17396
CTRL02	244306	38663	9138	33632	4666		CTRL02	15.8256	3.74039	13.7663	1.9099
CTRL03	280439	27304	8517	30620	3685		CTRL03	9.73616	3.03702	10.9186	1.31401
CTRL04	236829	43006	3154	14378	2604		CTRL04	18.1591	1.33176	6.07105	1.09953
CTRL05	300112	50879	6648	43634	1712		CTRL05	16.9533	2.21517	14.5392	0.570454
CTRL06	347630	39000	6670	27451	2987		CTRL06	11.2188	1.91871	7.89661	0.859247
CTRL07	259070	38015	6344	20200	3029		CTRL07	14.6736	2.44876	7.79712	1.16918
CTRL08	319155	54630	15634	57649	5976		CTRL08	17.1171	4.89856	18.063	1.87244
CTRL09	187106	21398	4956	13273	3725		CTRL09	11.4363	2.64877	7.09384	1.99085
CTRL10	281814	38739	8941	60217	2960		CTRL10	13.7463	3.17266	21.3676	1.05034
SUM	2691654	373496	73858	307792	36457		mean	13.8162	2.70513	11.0378	1.40099
							SD	3.22957	1.06253	5.8039	0.546208
PHT01	264511	92337	2401	12152	3015		PHT01	34.9086	0.907713	4.59414	1.13984
PHT02	214228	14668	5875	21717	2700		PHT02	6.84691	2.74241	10.1373	1.26034
PHT03	221650	28822	2667	12694	1819		PHT03	13.0034	1.20325	5.72705	0.820663
PHT04	313472	46865	6725	40682	6381		PHT04	14.9503	2.14533	12.9779	2.03559
PHT05	242680	45137	3681	21867	3067		PHT05	18.5994	1.51681	9.01063	1.2638
PHT06	287319	12687	11243	69620	2844		PHT06	4.41565	3.91307	24.2309	0.989841
PHT07	243630	47163	2430	7379	3076		PHT07	19.3585	0.997414	3.02877	1.26257
PHT08	241584	31680	10491	49303	5976		PHT08	13.1135	4.34259	20.4082	2.47367
PHT09	188168	11180	3980	23082	2885		PHT09	5.9415	2.11513	12.2667	1.5332
PHT10	265625	15208	13007	37112	4485		PHT10	5.72536	4.89675	13.9716	1.68847
SUM	2482867	345747	62500	295608	36248		mean	13.6863	2.47805	11.6353	1.4468
							SD	9.22056	1.44935	6.75741	0.501585

## Sheet: compare % of CD45+
CyTOF comparing cell frequency as percentage of CD45+ between 10 control and 10 hypertensive subjects.
	Cell frequency as percentage of CD45+ (%)
	Control (n=10)	Hypertension (n=10)	P value
NK	13.82 ± 3.23	13.69 ± 9.22	0.967	ns
DC	2.71 ± 1.06	2.48 ± 1.45	0.694	ns
MONO	11.04 ± 5.80	11.64 ± 6.76	0.834	ns
MDSC	1.40 ± 0.55	1.45 ± 0.50	0.847	ns
Values are mean ± SD (%). Unpaired Student’s t-test was performed for comparisons between groups.

## Sheet: NK count and proportion
NK cell count													NK subset proportions within total NK cells (%)
Group	NK1	NK2	NK3	NK4	NK5	NK6	NK7	NK8	CD56bright	NK9	NK10	total NK	Group	NK1	NK2	NK3	NK4	NK5	NK6	NK7	NK8	CD56bright	NK9	NK10
CTRL01	1144	1223	843	2550	2978	6829	78	397	1752	2391	1677	21862	CTRL01	5.23282	5.59418	3.85601	11.6641	13.6218	31.2368	0.356783	1.81594	8.01391	10.9368	7.67084
CTRL02	2776	5711	1166	1395	7611	6084	4137	819	656	5001	3307	38663	CTRL02	7.17999	14.7712	3.0158	3.6081	19.6855	15.736	10.7002	2.1183	1.69671	12.9348	8.5534
CTRL03	2190	1834	1296	3033	3605	2336	3175	1374	1026	5171	2264	27304	CTRL03	8.0208	6.71696	4.74656	11.1083	13.2032	8.55552	11.6283	5.03223	3.75769	18.9386	8.29183
CTRL04	3718	4817	5049	4436	6501	10693	571	636	729	3220	2636	43006	CTRL04	8.64531	11.2008	11.7402	10.3148	15.1165	24.864	1.32772	1.47886	1.69511	7.48733	6.12938
CTRL05	2680	5609	1420	7661	17587	503	5	1090	709	6845	6770	50879	CTRL05	5.2674	11.0242	2.79094	15.0573	34.5663	0.98862	0.00982724	2.14234	1.3935	13.4535	13.3061
CTRL06	2969	5784	2355	6595	4332	2013	61	785	1117	4371	8618	39000	CTRL06	7.61282	14.8308	6.03846	16.9103	11.1077	5.16154	0.15641	2.01282	2.8641	11.2077	22.0974
CTRL07	2497	3742	4792	5972	3931	7169	327	379	721	2633	5852	38015	CTRL07	6.56846	9.84348	12.6056	15.7096	10.3407	18.8583	0.860187	0.996975	1.89662	6.92621	15.3939
CTRL08	1711	7078	9336	12298	9876	2934	155	1403	1399	4754	3686	54630	CTRL08	3.13198	12.9563	17.0895	22.5114	18.078	5.37068	0.283727	2.56819	2.56086	8.70218	6.74721
CTRL09	3409	3339	445	688	3497	275	9	391	423	5723	3199	21398	CTRL09	15.9314	15.6043	2.07963	3.21525	16.3426	1.28517	0.04206	1.82727	1.97682	26.7455	14.95
CTRL10	7182	1835	12471	3158	2347	1892	522	456	500	3486	4890	38739	CTRL10	18.5395	4.73683	32.1924	8.15199	6.05849	4.88397	1.34748	1.17711	1.29069	8.99868	12.6229
													Mean	8.61304	10.7279	9.6155	11.8251	15.8121	11.6941	2.67127	2.117	2.7146	12.6331	11.5763
													SD	4.85729	3.9631	9.40227	5.99587	7.68424	10.4609	4.50811	1.1271	2.00772	6.07638	5.04321
PHT01	30044	5646	29478	8028	1976	10521	449	1297	516	2344	2038	92337	PHT01	32.5373	6.11456	31.9244	8.69424	2.13999	11.3941	0.486262	1.40464	0.558823	2.53853	2.20713
PHT02	305	562	103	814	3813	4846	246	212	876	1825	1066	14668	PHT02	2.07936	3.83147	0.702209	5.5495	25.9954	33.0379	1.67712	1.44532	5.97218	12.4421	7.26752
PHT03	1357	3179	589	912	4790	12700	218	321	730	2942	1084	28822	PHT03	4.70821	11.0298	2.04358	3.16425	16.6192	44.0636	0.756367	1.11373	2.53279	10.2075	3.76102
PHT04	2882	7605	941	4732	16141	2792	151	497	1641	4658	4825	46865	PHT04	6.14958	16.2275	2.0079	10.0971	34.4415	5.95754	0.322202	1.06049	3.50155	9.93919	10.2955
PHT05	4998	8092	9111	3763	4510	6548	285	582	1882	1922	3444	45137	PHT05	11.073	17.9276	20.1852	8.33684	9.9918	14.5069	0.631411	1.28941	4.16953	4.25815	7.6301
PHT06	267	1712	372	1221	3067	658	20	383	500	2063	2424	12687	PHT06	2.10452	13.4941	2.93214	9.62402	24.1744	5.18641	0.157642	3.01884	3.94104	16.2607	19.1062
PHT07	4338	3586	103	454	7443	26356	218	284	892	2748	741	47163	PHT07	9.19789	7.60342	0.218392	0.962619	15.7814	55.8828	0.462227	0.602167	1.89131	5.8266	1.57115
PHT08	452	4120	483	1618	10389	1319	15	2973	1653	5689	2969	31680	PHT08	1.42677	13.0051	1.52462	5.10732	32.7936	4.16351	0.0473485	9.38447	5.2178	17.9577	9.37184
PHT09	438	1656	45	158	2838	213	6	1166	583	2920	1157	11180	PHT09	3.91771	14.8122	0.402504	1.41324	25.3846	1.90519	0.0536673	10.4293	5.21467	26.1181	10.3488
PHT10	563	2478	542	1581	3691	1123	79	482	1133	1507	2029	15208	PHT10	3.702	16.2941	3.56391	10.3958	24.2701	7.38427	0.519463	3.16938	7.45003	9.90926	13.3417
													Mean	7.68963	12.034	6.55048	6.3345	21.1592	18.3482	0.511371	3.29178	4.04497	11.5458	8.4901
													SD	9.27608	4.76353	10.6981	3.59473	10.043	19.0542	0.474018	3.59153	2.03994	7.07498	5.32996

## Sheet: mono
Group	Mono1	Mono2	Mono3	Mono4	CD16+Mono	Total monocytes
CTRL01	5716	428	491	78	25	6738
CTRL02	26549	840	4430	1051	762	33632
CTRL03	23434	1620	4596	800	170	30620
CTRL04	1095	454	9459	2012	1358	14378
CTRL05	1844	1072	26974	1793	11951	43634
CTRL06	1218	3358	18833	3067	975	27451
CTRL07	2375	864	14167	2469	325	20200
CTRL08	183	2515	40608	8997	5346	57649
CTRL09	41	2356	7191	631	3054	13273
CTRL10	765	432	49526	3940	5554	60217
PHT01	9046	294	1770	335	707	12152
PHT02	16710	828	3061	893	225	21717
PHT03	985	1419	9394	149	747	12694
PHT04	3184	820	33194	3366	118	40682
PHT05	1889	2233	15707	1910	128	21867
PHT06	1634	6483	56348	3946	1209	69620
PHT07	1073	289	2322	214	3481	7379
PHT08	306	1124	38713	1480	7680	49303
PHT09	134	1908	13572	1178	6290	23082
PHT10	852	1541	28134	979	5606	37112

## Sheet: DC
Group	conventional DC1	conventionalDC2	plasmacytoid DC	Total DC
CTRL01	1620	2124	112	3856
CTRL02	5361	2925	852	9138
CTRL03	7022	1386	109	8517
CTRL04	1169	1555	430	3154
CTRL05	4639	1842	167	6648
CTRL06	3796	2617	257	6670
CTRL07	3636	2382	326	6344
CTRL08	8419	5866	1349	15634
CTRL09	3040	1636	280	4956
CTRL10	6583	1883	475	8941
PHT01	1694	567	140	2401
PHT02	3697	1951	227	5875
PHT03	1001	1450	216	2667
PHT04	3451	2505	769	6725
PHT05	1941	1384	356	3681
PHT06	7543	3471	229	11243
PHT07	640	1273	517	2430
PHT08	6955	2921	615	10491
PHT09	2129	1376	475	3980
PHT10	9360	2627	1020	13007

## Sheet: MDSC
Group	MDSC
CTRL01	5113
CTRL02	4666
CTRL03	3685
CTRL04	2604
CTRL05	1712
CTRL06	2987
CTRL07	3029
CTRL08	5976
CTRL09	3725
CTRL10	2960
PHT01	3015
PHT02	2700
PHT03	1819
PHT04	6381
PHT05	3067
PHT06	2844
PHT07	3076
PHT08	5976
PHT09	2885
PHT10	4485
