# Supplementary material for: Innate immune profiling reveals a specific reduction of CD57+CD62L+CD161+ NK cells in CMV-positive males with hypertension
Source: Front Immunol. 2026 Apr 16;17:1749702. doi: 10.3389/fimmu.2026.1749702 (PMC13128649; doi:10.3389/fimmu.2026.1749702)
Supplement: Supplementary file 3 [file Table2.xlsx]

## Sheet: flow analysis
Cell counts									Cell proportions
	CMV	total CD56+NK	CD56bright	CD56dim	CD57-CD62L+	CD57+CD62L+	CD57+CD62L-	CD57-CD62L-		CD56bright	CD56dim	CD57-CD62L+	CD57+CD62L+	CD57+CD62L-	CD57-CD62L-
Ctrl_flow1	(+)	3076	44	3032	404	795	1486	347	Ctrl_flow1	1.43043	98.5696	13.1339	25.8453	48.3095	11.2809
Ctrl_flow2	(+)	7471	173	7298	1672	2156	2353	1117	Ctrl_flow2	2.31562	97.6844	22.3799	28.8583	31.4951	14.9511
Ctrl_flow3	(+)	11689	172	11517	1786	941	7359	1431	Ctrl_flow3	1.47147	98.5285	15.2793	8.0503	62.9566	12.2423
Ctrl_flow4	(+)	4937	100	4837	1017	1266	2238	316	Ctrl_flow4	2.02552	97.9745	20.5996	25.6431	45.3312	6.40065
Ctrl_flow5	(+)	2499	59	2440	444	245	1249	502	Ctrl_flow5	2.36094	97.6391	17.7671	9.80392	49.98	20.088
Ctrl_flow6	(+)	5268	358	4910	1886	770	1570	684	Ctrl_flow6	6.79575	93.2043	35.8011	14.6166	29.8026	12.9841
										2.73329	97.2667	20.8268	18.8029	44.6458	12.9912
										2.03013	2.03013	8.07476	9.07324	12.4169	4.49729
PHT_flow1	(-)	2557	7	2537	515	306	1018	698	PHT_flow1	0.273758	99.2178	20.1408	11.9671	39.8123	27.2976
PHT_flow2	(+)	3071	84	2948	566	263	1880	239	PHT_flow2	2.73527	95.9948	18.4305	8.56399	61.2178	7.78248
PHT_flow3	(+)	2209	130	2079	635	451	741	252	PHT_flow3	5.88502	94.115	28.746	20.4165	33.5446	11.4079
PHT_flow4	(+)	3722	122	3600	1036	213	1670	681	PHT_flow4	3.27781	96.7222	27.8345	5.72273	44.8684	18.2966
PHT_flow5	(+)	4933	122	4811	575	417	3308	511	PHT_flow5	2.47314	97.5269	11.6562	8.45327	67.0586	10.3588
PHT_flow6	(+)	2507	22	2470	765	407	1038	260	PHT_flow6	0.877543	98.5241	30.5146	16.2345	41.4041	10.371
PHT_flow7	(+)	6498	193	6219	863	340	3808	1208	PHT_flow7	2.97014	95.7064	13.281	5.23238	58.6026	18.5903
PHT_flow8	(+)	5346	196	5109	854	280	1309	2666	PHT_flow8	3.66629	95.5668	15.9746	5.23756	24.4856	49.8691
PHT_flow9	(+)	4140	96	4044	467	470	2163	944	PHT_flow9	2.31884	97.6812	11.2802	11.3527	52.2464	22.8019
PHT_flow10	(-)	2854	145	2697	380	104	820	1393	PHT_flow10	5.08059	94.4989	13.3146	3.64401	28.7316	48.8087
										2.95584	96.5554	19.1173	9.68248	45.1972	22.5584
										1.69652	1.67996	7.41483	5.38127	14.3114	15.389

## Sheet: sorting for scRNA-seq
Cell counts									Cell proportions
	CMV	total CD56+NK	CD56bright	CD56dim	CD57-CD62L+	CD57+CD62L+	CD57+CD62L-	CD57-CD62L-		CD56bright	CD56dim	CD57-CD62L+	CD57+CD62L+	CD57+CD62L-	CD57-CD62L-
Ctrl_flow1	(+)	3076	44	3032	404	795	1486	347	Ctrl_flow1	1.43043	98.5696	13.1339	25.8453	48.3095	11.2809
Ctrl_flow2	(+)	7471	173	7298	1672	2156	2353	1117	Ctrl_flow2	2.31562	97.6844	22.3799	28.8583	31.4951	14.9511
Ctrl_flow3	(+)	11689	172	11517	1786	941	7359	1431	Ctrl_flow3	1.47147	98.5285	15.2793	8.0503	62.9566	12.2423
Ctrl_flow4	(+)	4937	100	4837	1017	1266	2238	316	Ctrl_flow4	2.02552	97.9745	20.5996	25.6431	45.3312	6.40065
Ctrl_flow5	(+)	2499	59	2440	444	245	1249	502	Ctrl_flow5	2.36094	97.6391	17.7671	9.80392	49.98	20.088
PHT_flow1	(-)	2557	7	2537	515	306	1018	698	PHT_flow1	0.273758	99.2178	20.1408	11.9671	39.8123	27.2976
PHT_flow2	(+)	3071	84	2948	566	263	1880	239	PHT_flow2	2.73527	95.9948	18.4305	8.56399	61.2178	7.78248
PHT_flow3	(+)	2209	130	2079	635	451	741	252	PHT_flow3	5.88502	94.115	28.746	20.4165	33.5446	11.4079
PHT_flow4	(+)	3722	122	3600	1036	213	1670	681	PHT_flow4	3.27781	96.7222	27.8345	5.72273	44.8684	18.2966
PHT_flow5	(+)	4933	122	4811	575	417	3308	511	PHT_flow5	2.47314	97.5269	11.6562	8.45327	67.0586	10.3588
