# Supplementary material for: Innate immune profiling reveals a specific reduction of CD57+CD62L+CD161+ NK cells in CMV-positive males with hypertension
Source: Front Immunol. 2026 Apr 16;17:1749702. doi: 10.3389/fimmu.2026.1749702 (PMC13128649; doi:10.3389/fimmu.2026.1749702)
Supplement: Supplementary file 4 [file Table3.xlsx]

## Sheet: Quality control
		Quality control and quantification of single-cell RNA sequencing.
ID in sorting	CMV	ID in scRNA	Cell count before filter	Mean Reads per Cell	Median Genes per Cell	Sequencing Saturation	nFeature RNA before filter	nFeature RNA after filter	Cell count after filter
Ctrl_flow1	(+)	Ctrl_D1	11139	29771	1672	0.627	1646	1657	8266
Ctrl_flow2	(+)	Ctrl_D2	11468	28723	1634	0.613	1627	1611	9572
Ctrl_flow3	(+)	Ctrl_D3	11530	35520	1748	0.676	1582	1557	10019
Ctrl_flow4	(+)	Ctrl_D4	12511	27096	1334	0.686	1334	1308	10700
Ctrl_flow5	(+)	Ctrl_D5	13054	33646	1674	0.71	1534	1507	11095
PHT_flow1	(-)	PHT_D6	6321	63832	1548	0.856	1328	1319	5563
PHT_flow2	(+)	PHT_D7	13518	24530	1304	0.69	1288	1266	11306
PHT_flow3	(+)	PHT_D8	15111	29103	1448	0.714	1359	1325	12759
PHT_flow4	(+)	PHT_D9	8139	42255	1566	0.767	1414	1393	7097
PHT_flow5	(+)	PHT_D10	9406	35350	1205	0.803	1127	1109	8362
CMV+ means that the test status of plasma human cytomegalovirus IgG via enzyme-linked immunosorbent assay (ELISA) is positive.

## Sheet: Cell counts of NK4 subsets
Cell counts of NK4 subsets in single-cell RNA sequencing
Sample ID	KLRC2highAdaptive	FCER1GhighCytotoxic	S100Bhigh	NKT	MTlow	ISGhigh	Total
Ctrl_D1	2960	1372	3187	411	247	89	8266
Ctrl_D2	3567	4056	1215	350	235	149	9572
Ctrl_D3	5305	1259	1840	778	516	321	10019
Ctrl_D4	4126	2482	2656	380	799	257	10700
Ctrl_D5	5232	3011	936	1175	590	151	11095
PHT_D6	214	3807	708	346	193	295	5563
PHT_D7	3374	3093	3189	1177	325	148	11306
PHT_D8	1705	6733	876	3026	269	150	12759
PHT_D9	313	5467	740	156	299	122	7097
PHT_D10	2446	3307	1520	424	544	121	8362

## Sheet: proportions and ratio
NK4 subset proportions(%)									Ratio
	KLRC2highAdaptive	FCER1GhighCytotoxic	S100Bhigh	NKT	MTlow	ISGhigh			KLRC2highAdaptive/ FCER1GhighCytotoxic
Ctrl_D1	35.8093	16.5981	38.5555	4.97218	2.98814	1.0767		Ctrl_D1	2.15743
Ctrl_D2	37.2649	42.3736	12.6933	3.6565	2.45508	1.55662		Ctrl_D2	0.879438
Ctrl_D3	52.9494	12.5661	18.3651	7.76525	5.15021	3.20391		Ctrl_D3	4.21366
Ctrl_D4	38.5607	23.1963	24.8224	3.5514	7.46729	2.40187		Ctrl_D4	1.66237
Ctrl_D5	47.1564	27.1384	8.43623	10.5904	5.31771	1.36097		Ctrl_D5	1.73763
Mean	42.3482	24.3745	20.5745	6.10714	4.67569	1.92002		Mean	2.13011
SD	7.38994	11.5424	11.7866	3.02796	2.01304	0.871255		SD	1.25289
PHT_D7	29.8426	27.3572	28.2063	10.4104	2.87458	1.30904		PHT_D7	1.09085
PHT_D8	13.3631	52.7706	6.86574	23.7166	2.10832	1.17564		PHT_D8	0.25323
PHT_D9	4.41031	77.0325	10.4269	2.19811	4.21305	1.71904		PHT_D9	0.0572526
PHT_D10	29.2514	39.548	18.1775	5.07056	6.50562	1.44702		PHT_D10	0.739643
Mean	19.2168	49.1771	15.9191	10.3489	3.92539	1.41268		Mean	0.535244
SD	12.4779	21.2734	9.45519	9.53931	1.92755	0.232352		SD	0.468503

## Sheet: comparing
Single-cell RNA sequencing comparing NK4 subset proportions between CMV⁺ control and hypertensive groups.
	mean ± SD (%)
NK4 Subsets	CMV+ Control (n=5)	CMV+ Hypertension (n=4)	P value
KLRC2highAdaptive	42.35 ± 7.39	19.22 ± 12.48	0.01	*
FCER1GhighCytotoxic	24.37 ± 11.54	49.18 ± 21.27	0.059	ns
S100Bhigh	20.57 ± 11.79	15.92 ± 9.46	0.543	ns
NKT	6.11 ± 3.03	10.35 ± 9.54	0.373	ns
MTlow	4.68 ± 2.01	3.93 ± 1.93	0.589	ns
ISGhigh	1.92 ± 0.87	1.41 ± 0.23	0.3	ns
KLRC2highAdaptive/ FCER1GhighCytotoxic	2.13 ± 1.25	0.54 ± 0.47	0.048	*
Values are mean ± SD (%). Unpaired Student’s t-test was performed for comparisons between groups.
CMV+ means that the test status of plasma human cytomegalovirus IgG via enzyme-linked immunosorbent assay (ELISA) is positive.

## Sheet: Cluster 0 vs Cluster1 up DEGs
GeneID	GeneName	log2FC	Pvalue	Qvalue	pct.1	pct.2	Description	GO	KEGG	significant
ENSG00000158869	FCER1G	2.62687	0	0	0.854	0.077	Fc epsilon receptor Ig [Source:HGNC Symbol;Acc:HGNC:3611]	GO:0002283(neutrophil activation involved in immune response);GO:0002292(T cell differentiation involved in immune response);GO:0002376(immune system process);GO:0002431(Fc receptor mediated stimulatory signaling pathway);GO:0004888(transmembrane signaling receptor activity);GO:0005515(protein binding);GO:0005886(plasma membrane);GO:0007166(cell surface receptor signaling pathway);GO:0009897(exte…	04071(Sphingolipid signaling pathway);04072(Phospholipase D signaling pathway);04611(Platelet activation);04625(C-type lectin receptor signaling pathway);04650(Natural killer cell mediated cytotoxicity);04664(Fc epsilon RI signaling pathway);05152(Tuberculosis);05310(Asthma)	yes
ENSG00000036448	MYOM2	2.28506	0	0	0.497	0.11	myomesin 2 [Source:HGNC Symbol;Acc:HGNC:7614]	GO:0002074(extraocular skeletal muscle development);GO:0005515(protein binding);GO:0005737(cytoplasm);GO:0005739(mitochondrion);GO:0006936(muscle contraction);GO:0008307(structural constituent of muscle);GO:0019900(kinase binding);GO:0031430(M band);GO:0032982(myosin filament);GO:0045214(sarcomere organization)	NA	yes
ENSG00000134545	KLRC1	1.57068	0	0	0.401	0.056	killer cell lectin like receptor C1 [Source:HGNC Symbol;Acc:HGNC:6374]	GO:0001915(negative regulation of T cell mediated cytotoxicity);GO:0002250(adaptive immune response);GO:0002305(CD8-positive, gamma-delta intraepithelial T cell differentiation);GO:0002376(immune system process);GO:0002769(natural killer cell inhibitory signaling pathway);GO:0004888(transmembrane signaling receptor activity);GO:0005515(protein binding);GO:0005886(plasma membrane);GO:0007166(cell …	04612(Antigen processing and presentation);04650(Natural killer cell mediated cytotoxicity);05332(Graft-versus-host disease)	yes
ENSG00000107317	PTGDS	1.32212	4.42858e-233	1.73179e-228	0.238	0.092	prostaglandin D2 synthase [Source:HGNC Symbol;Acc:HGNC:9592]	GO:0001516(prostaglandin biosynthetic process);GO:0004667(prostaglandin-D synthase activity);GO:0005501(retinoid binding);GO:0005504(fatty acid binding);GO:0005515(protein binding);GO:0005576(extracellular region);GO:0005615(extracellular space);GO:0005634(nucleus);GO:0005737(cytoplasm);GO:0005783(endoplasmic reticulum);GO:0005789(endoplasmic reticulum membrane);GO:0005791(rough endoplasmic retic…	00590(Arachidonic acid metabolism);01100(Metabolic pathways)	yes
ENSG00000221869	CEBPD	1.26431	0	0	0.416	0.076	CCAAT enhancer binding protein delta [Source:HGNC Symbol;Acc:HGNC:1835]	GO:0000785(chromatin);GO:0000976(transcription cis-regulatory region binding);GO:0000978(RNA polymerase II cis-regulatory region sequence-specific DNA binding);GO:0000981(DNA-binding transcription factor activity, RNA polymerase II-specific);GO:0001228(DNA-binding transcription activator activity, RNA polymerase II-specific);GO:0002244(hematopoietic progenitor cell differentiation);GO:0003677(DNA…	NA	yes
ENSG00000196139	AKR1C3	1.24809	0	0	0.414	0.075	aldo-keto reductase family 1 member C3 [Source:HGNC Symbol;Acc:HGNC:386]	GO:0001523(retinoid metabolic process);GO:0001758(retinal dehydrogenase activity);GO:0004032(alditol:NADP+ 1-oxidoreductase activity);GO:0004033(aldo-keto reductase (NADP) activity);GO:0004303(estradiol 17-beta-dehydrogenase activity);GO:0004745(NAD-retinol dehydrogenase activity);GO:0005634(nucleus);GO:0005737(cytoplasm);GO:0005829(cytosol);GO:0006629(lipid metabolic process);GO:0006693(prostagl…	00140(Steroid hormone biosynthesis);00590(Arachidonic acid metabolism);00790(Folate biosynthesis);01100(Metabolic pathways);04913(Ovarian steroidogenesis)	yes
ENSG00000111796	KLRB1	1.12364	0	0	0.868	0.559	killer cell lectin like receptor B1 [Source:HGNC Symbol;Acc:HGNC:6373]	GO:0004888(transmembrane signaling receptor activity);GO:0005515(protein binding);GO:0005886(plasma membrane);GO:0007166(cell surface receptor signaling pathway);GO:0009986(cell surface);GO:0016020(membrane);GO:0030246(carbohydrate binding);GO:0038023(signaling receptor activity);GO:0042269(regulation of natural killer cell mediated cytotoxicity)	05144(Malaria)	yes
ENSG00000167618	LAIR2	1.11374	0	0	0.407	0.154	leukocyte associated immunoglobulin like receptor 2 [Source:HGNC Symbol;Acc:HGNC:6478]	GO:0005515(protein binding);GO:0005576(extracellular region)	NA	yes
ENSG00000100385	IL2RB	1.03909	0	0	0.713	0.411	interleukin 2 receptor subunit beta [Source:HGNC Symbol;Acc:HGNC:6009]	GO:0004896(cytokine receptor activity);GO:0004911(interleukin-2 receptor activity);GO:0005515(protein binding);GO:0005768(endosome);GO:0005829(cytosol);GO:0005886(plasma membrane);GO:0005893(interleukin-2 receptor complex);GO:0007165(signal transduction);GO:0009897(external side of plasma membrane);GO:0009986(cell surface);GO:0015026(coreceptor activity);GO:0016020(membrane);GO:0016064(immunoglob…	04060(Cytokine-cytokine receptor interaction);04061(Viral protein interaction with cytokine and cytokine receptor);04144(Endocytosis);04151(PI3K-Akt signaling pathway);04630(JAK-STAT signaling pathway);04658(Th1 and Th2 cell differentiation);04659(Th17 cell differentiation);05162(Measles);05166(Human T-cell leukemia virus 1 infection);05200(Pathways in cancer);05202(Transcriptional misregulation …	yes
ENSG00000175040	CHST2	1.03025	0	0	0.326	0.056	carbohydrate sulfotransferase 2 [Source:HGNC Symbol;Acc:HGNC:1970]	GO:0000139(Golgi membrane);GO:0001517(N-acetylglucosamine 6-O-sulfotransferase activity);GO:0005654(nucleoplasm);GO:0005794(Golgi apparatus);GO:0005802(trans-Golgi network);GO:0005829(cytosol);GO:0005975(carbohydrate metabolic process);GO:0006044(N-acetylglucosamine metabolic process);GO:0006790(sulfur compound metabolic process);GO:0006954(inflammatory response);GO:0008146(sulfotransferase activ…	00533(Glycosaminoglycan biosynthesis - keratan sulfate)	yes
ENSG00000171604	CXXC5	1.02755	0	0	0.393	0.105	CXXC finger protein 5 [Source:HGNC Symbol;Acc:HGNC:26943]	GO:0000122(negative regulation of transcription by RNA polymerase II);GO:0003677(DNA binding);GO:0005634(nucleus);GO:0005654(nucleoplasm);GO:0005737(cytoplasm);GO:0005829(cytosol);GO:0008270(zinc ion binding);GO:0008327(methyl-CpG binding);GO:0043123(positive regulation of I-kappaB kinase/NF-kappaB signaling);GO:0043565(sequence-specific DNA binding);GO:0046872(metal ion binding);GO:0140297(DNA-b…	NA	yes
ENSG00000289193	ENSG00000289193	1.02539	0	0	0.253	0.034	novel transcript, antisense to COL13A1	NA	NA	yes
ENSG00000173762	CD7	1.01476	0	0	0.718	0.385	CD7 molecule [Source:HGNC Symbol;Acc:HGNC:1695]	GO:0002250(adaptive immune response);GO:0002376(immune system process);GO:0005515(protein binding);GO:0005886(plasma membrane);GO:0006955(immune response);GO:0007169(transmembrane receptor protein tyrosine kinase signaling pathway);GO:0016020(membrane);GO:0038023(signaling receptor activity);GO:0042110(T cell activation)	04640(Hematopoietic cell lineage)	yes
ENSG00000162434	JAK1	0.994133	0	0	0.859	0.63	Janus kinase 1 [Source:HGNC Symbol;Acc:HGNC:6190]	GO:0000166(nucleotide binding);GO:0004672(protein kinase activity);GO:0004713(protein tyrosine kinase activity);GO:0004715(non-membrane spanning protein tyrosine kinase activity);GO:0005126(cytokine receptor binding);GO:0005131(growth hormone receptor binding);GO:0005515(protein binding);GO:0005524(ATP binding);GO:0005634(nucleus);GO:0005737(cytoplasm);GO:0005768(endosome);GO:0005829(cytosol);GO:…	01521(EGFR tyrosine kinase inhibitor resistance);04151(PI3K-Akt signaling pathway);04217(Necroptosis);04380(Osteoclast differentiation);04550(Signaling pathways regulating pluripotency of stem cells);04621(NOD-like receptor signaling pathway);04630(JAK-STAT signaling pathway);04658(Th1 and Th2 cell differentiation);04659(Th17 cell differentiation);05140(Leishmaniasis);05145(Toxoplasmosis);05152(T…	yes
ENSG00000143110	C1orf162	0.96028	0	0	0.574	0.27	chromosome 1 open reading frame 162 [Source:HGNC Symbol;Acc:HGNC:28344]	GO:0016020(membrane)	NA	yes
ENSG00000159674	SPON2	0.898686	0	0	0.86	0.629	spondin 2 [Source:HGNC Symbol;Acc:HGNC:11253]	GO:0001530(lipopolysaccharide binding);GO:0002376(immune system process);GO:0002448(mast cell mediated immunity);GO:0003823(antigen binding);GO:0005515(protein binding);GO:0005576(extracellular region);GO:0005615(extracellular space);GO:0007155(cell adhesion);GO:0008228(opsonization);GO:0031012(extracellular matrix);GO:0032496(response to lipopolysaccharide);GO:0032755(positive regulation of inte…	NA	yes
ENSG00000198574	SH2D1B	0.836424	0	0	0.443	0.168	SH2 domain containing 1B [Source:HGNC Symbol;Acc:HGNC:30416]	GO:0002250(adaptive immune response);GO:0002366(leukocyte activation involved in immune response);GO:0002376(immune system process);GO:0002717(positive regulation of natural killer cell mediated immunity);GO:0005515(protein binding);GO:0005829(cytosol);GO:0030674(protein-macromolecule adaptor activity);GO:0045087(innate immune response);GO:0045089(positive regulation of innate immune response)	04650(Natural killer cell mediated cytotoxicity)	yes
ENSG00000004468	CD38	0.801078	0	0	0.242	0.049	CD38 molecule [Source:HGNC Symbol;Acc:HGNC:1667]	GO:0001666(response to hypoxia);GO:0003953(NAD+ nucleosidase activity);GO:0005886(plasma membrane);GO:0007165(signal transduction);GO:0007204(positive regulation of cytosolic calcium ion concentration);GO:0007565(female pregnancy);GO:0008284(positive regulation of cell population proliferation);GO:0009410(response to xenobiotic stimulus);GO:0009725(response to hormone);GO:0009986(cell surface);GO…	00760(Nicotinate and nicotinamide metabolism);01100(Metabolic pathways);04020(Calcium signaling pathway);04640(Hematopoietic cell lineage);04921(Oxytocin signaling pathway);04970(Salivary secretion);04972(Pancreatic secretion)	yes
ENSG00000167664	TMIGD2	0.78655	0	0	0.202	0.018	transmembrane and immunoglobulin domain containing 2 [Source:HGNC Symbol;Acc:HGNC:28324]	GO:0001819(positive regulation of cytokine production);GO:0005515(protein binding);GO:0005886(plasma membrane);GO:0015026(coreceptor activity);GO:0016020(membrane);GO:0019815(B cell receptor complex);GO:0031295(T cell costimulation);GO:0042104(positive regulation of activated T cell proliferation);GO:0045766(positive regulation of angiogenesis);GO:0050853(B cell receptor signaling pathway)	NA	yes
ENSG00000115607	IL18RAP	0.749383	0	0	0.256	0.065	interleukin 18 receptor accessory protein [Source:HGNC Symbol;Acc:HGNC:5989]	GO:0003953(NAD+ nucleosidase activity);GO:0005515(protein binding);GO:0005886(plasma membrane);GO:0006954(inflammatory response);GO:0006955(immune response);GO:0007165(signal transduction);GO:0008283(cell population proliferation);GO:0015026(coreceptor activity);GO:0016020(membrane);GO:0016787(hydrolase activity);GO:0035655(interleukin-18-mediated signaling pathway);GO:0042008(interleukin-18 rece…	04060(Cytokine-cytokine receptor interaction);04061(Viral protein interaction with cytokine and cytokine receptor);05321(Inflammatory bowel disease)	yes
ENSG00000169583	CLIC3	0.746421	0	0	0.799	0.636	chloride intracellular channel 3 [Source:HGNC Symbol;Acc:HGNC:2064]	GO:0005244(voltage-gated ion channel activity);GO:0005254(chloride channel activity);GO:0005515(protein binding);GO:0005634(nucleus);GO:0005737(cytoplasm);GO:0006811(ion transport);GO:0006821(chloride transport);GO:0007165(signal transduction);GO:0016020(membrane);GO:0016604(nuclear body);GO:0034220(ion transmembrane transport);GO:0034707(chloride channel complex);GO:0034765(regulation of ion tra…	NA	yes
ENSG00000236790	LINC00299	0.745906	2.50238e-304	9.78554e-300	0.393	0.179	long intergenic non-protein coding RNA 299 [Source:HGNC Symbol;Acc:HGNC:27940]	NA	NA	yes
ENSG00000109906	ZBTB16	0.72826	0	0	0.238	0.054	zinc finger and BTB domain containing 16 [Source:HGNC Symbol;Acc:HGNC:12930]	GO:0000122(negative regulation of transcription by RNA polymerase II);GO:0000978(RNA polymerase II cis-regulatory region sequence-specific DNA binding);GO:0001222(transcription corepressor binding);GO:0001227(DNA-binding transcription repressor activity, RNA polymerase II-specific);GO:0001228(DNA-binding transcription activator activity, RNA polymerase II-specific);GO:0001501(skeletal system deve…	05200(Pathways in cancer);05202(Transcriptional misregulation in cancer);05221(Acute myeloid leukemia)	yes
ENSG00000135077	HAVCR2	0.699128	0	0	0.201	0.035	hepatitis A virus cellular receptor 2 [Source:HGNC Symbol;Acc:HGNC:18437]	GO:0001772(immunological synapse);GO:0001819(positive regulation of cytokine production);GO:0002250(adaptive immune response);GO:0002281(macrophage activation involved in immune response);GO:0002376(immune system process);GO:0002519(natural killer cell tolerance induction);GO:0002652(regulation of tolerance induction dependent upon immune response);GO:0002826(negative regulation of T-helper 1 typ…	NA	yes
ENSG00000137880	GCHFR	0.690975	8.72287e-260	3.41108e-255	0.247	0.082	GTP cyclohydrolase I feedback regulator [Source:HGNC Symbol;Acc:HGNC:4194]	GO:0005515(protein binding);GO:0005634(nucleus);GO:0005654(nucleoplasm);GO:0005737(cytoplasm);GO:0005829(cytosol);GO:0006809(nitric oxide biosynthetic process);GO:0009890(negative regulation of biosynthetic process);GO:0016020(membrane);GO:0016787(hydrolase activity);GO:0030425(dendrite);GO:0031965(nuclear membrane);GO:0042133(neurotransmitter metabolic process);GO:0042470(melanosome);GO:0043105(…	NA	yes
ENSG00000168329	CX3CR1	0.679646	0	0	0.727	0.554	C-X3-C motif chemokine receptor 1 [Source:HGNC Symbol;Acc:HGNC:2558]	GO:0002052(positive regulation of neuroblast proliferation);GO:0002250(adaptive immune response);GO:0002282(microglial cell activation involved in immune response);GO:0002376(immune system process);GO:0002931(response to ischemia);GO:0004896(cytokine receptor activity);GO:0004930(G protein-coupled receptor activity);GO:0004950(chemokine receptor activity);GO:0005515(protein binding);GO:0005886(pl…	04060(Cytokine-cytokine receptor interaction);04061(Viral protein interaction with cytokine and cytokine receptor);04062(Chemokine signaling pathway)	yes
ENSG00000142089	IFITM3	0.677492	2.06067e-245	8.05823e-241	0.28	0.103	interferon induced transmembrane protein 3 [Source:HGNC Symbol;Acc:HGNC:5414]	GO:0002376(immune system process);GO:0005515(protein binding);GO:0005737(cytoplasm);GO:0005764(lysosome);GO:0005765(lysosomal membrane);GO:0005768(endosome);GO:0005886(plasma membrane);GO:0006955(immune response);GO:0009615(response to virus);GO:0016020(membrane);GO:0031901(early endosome membrane);GO:0031902(late endosome membrane);GO:0032897(negative regulation of viral transcription);GO:003299…	NA	yes
ENSG00000289341	ENSG00000289341	0.645958	8.85362e-229	3.46221e-224	0.261	0.102	novel transcript	NA	NA	yes
ENSG00000140678	ITGAX	0.626854	3.20222e-207	1.25223e-202	0.232	0.085	integrin subunit alpha X [Source:HGNC Symbol;Acc:HGNC:6152]	GO:0005178(integrin binding);GO:0005515(protein binding);GO:0005886(plasma membrane);GO:0007155(cell adhesion);GO:0007160(cell-matrix adhesion);GO:0007229(integrin-mediated signaling pathway);GO:0008284(positive regulation of cell population proliferation);GO:0008305(integrin complex);GO:0009887(animal organ morphogenesis);GO:0009897(external side of plasma membrane);GO:0009986(cell surface);GO:0…	04610(Complement and coagulation cascades);04810(Regulation of actin cytoskeleton);05152(Tuberculosis)	yes
ENSG00000074966	TXK	0.618382	6.14178e-251	2.40174e-246	0.508	0.315	TXK tyrosine kinase [Source:HGNC Symbol;Acc:HGNC:12434]	GO:0000166(nucleotide binding);GO:0001819(positive regulation of cytokine production);GO:0002250(adaptive immune response);GO:0002376(immune system process);GO:0004672(protein kinase activity);GO:0004713(protein tyrosine kinase activity);GO:0004715(non-membrane spanning protein tyrosine kinase activity);GO:0005515(protein binding);GO:0005524(ATP binding);GO:0005634(nucleus);GO:0005654(nucleoplasm…	04670(Leukocyte transendothelial migration)	yes
ENSG00000180644	PRF1	0.609701	0	0	0.966	0.897	perforin 1 [Source:HGNC Symbol;Acc:HGNC:9360]	GO:0001771(immunological synapse formation);GO:0001772(immunological synapse);GO:0001909(leukocyte mediated cytotoxicity);GO:0001913(T cell mediated cytotoxicity);GO:0002357(defense response to tumor cell);GO:0002418(immune response to tumor cell);GO:0005509(calcium ion binding);GO:0005515(protein binding);GO:0005576(extracellular region);GO:0005764(lysosome);GO:0005768(endosome);GO:0005829(cytos…	04210(Apoptosis);04650(Natural killer cell mediated cytotoxicity);04940(Type I diabetes mellitus);05320(Autoimmune thyroid disease);05330(Allograft rejection);05332(Graft-versus-host disease);05416(Viral myocarditis)	yes
ENSG00000145287	PLAC8	0.604089	0	0	0.861	0.717	placenta associated 8 [Source:HGNC Symbol;Acc:HGNC:19254]	GO:0003682(chromatin binding);GO:0005576(extracellular region);GO:0006366(transcription by RNA polymerase II);GO:0008284(positive regulation of cell population proliferation);GO:0009409(response to cold);GO:0035578(azurophil granule lumen);GO:0040015(negative regulation of multicellular organism growth);GO:0042742(defense response to bacterium);GO:0043066(negative regulation of apoptotic process)…	NA	yes
ENSG00000148180	GSN	0.602693	1.54833e-297	6.05475e-293	0.163	0.021	gelsolin [Source:HGNC Symbol;Acc:HGNC:4620]	GO:0002102(podosome);GO:0003779(actin binding);GO:0005509(calcium ion binding);GO:0005515(protein binding);GO:0005546(phosphatidylinositol-4,5-bisphosphate binding);GO:0005576(extracellular region);GO:0005615(extracellular space);GO:0005634(nucleus);GO:0005737(cytoplasm);GO:0005829(cytosol);GO:0005856(cytoskeleton);GO:0005886(plasma membrane);GO:0005925(focal adhesion);GO:0006911(phagocytosis, en…	04666(Fc gamma R-mediated phagocytosis);04810(Regulation of actin cytoskeleton);05203(Viral carcinogenesis)	yes
ENSG00000102409	BEX4	0.594149	2.93964e-287	1.14955e-282	0.166	0.024	brain expressed X-linked 4 [Source:HGNC Symbol;Acc:HGNC:25475]	GO:0000922(spindle pole);GO:0005515(protein binding);GO:0005634(nucleus);GO:0005654(nucleoplasm);GO:0005737(cytoplasm);GO:0005829(cytosol);GO:0005856(cytoskeleton);GO:0005874(microtubule);GO:0007059(chromosome segregation);GO:0030334(regulation of cell migration);GO:0042127(regulation of cell population proliferation);GO:0042826(histone deacetylase binding);GO:0043014(alpha-tubulin binding);GO:19…	NA	yes
ENSG00000132329	RAMP1	0.592818	2.81502e-298	1.10081e-293	0.139	0.011	receptor activity modifying protein 1 [Source:HGNC Symbol;Acc:HGNC:9843]	GO:0001525(angiogenesis);GO:0001635(calcitonin gene-related peptide receptor activity);GO:0005515(protein binding);GO:0005886(plasma membrane);GO:0006816(calcium ion transport);GO:0006886(intracellular protein transport);GO:0007186(G protein-coupled receptor signaling pathway);GO:0007189(adenylate cyclase-activating G protein-coupled receptor signaling pathway);GO:0008277(regulation of G protein-…	04270(Vascular smooth muscle contraction)	yes
ENSG00000115523	GNLY	0.5832	0	0	0.998	1	granulysin [Source:HGNC Symbol;Acc:HGNC:4414]	GO:0005515(protein binding);GO:0005576(extracellular region);GO:0005615(extracellular space);GO:0006968(cellular defense response);GO:0031640(killing of cells of another organism);GO:0042742(defense response to bacterium);GO:0044194(cytolytic granule);GO:0050832(defense response to fungus);GO:0061844(antimicrobial humoral immune response mediated by antimicrobial peptide);GO:0097013(phagocytic ve…	NA	yes
ENSG00000196684	HSH2D	0.572679	1.62439e-193	6.35217e-189	0.278	0.122	hematopoietic SH2 domain containing [Source:HGNC Symbol;Acc:HGNC:24920]	GO:0002903(negative regulation of B cell apoptotic process);GO:0005515(protein binding);GO:0005634(nucleus);GO:0005737(cytoplasm);GO:0005739(mitochondrion);GO:0005829(cytosol);GO:0007165(signal transduction);GO:0030674(protein-macromolecule adaptor activity);GO:0042110(T cell activation);GO:0051902(negative regulation of mitochondrial depolarization)	NA	yes
ENSG00000143669	LYST	0.567853	4.01775e-172	1.57114e-167	0.3	0.148	lysosomal trafficking regulator [Source:HGNC Symbol;Acc:HGNC:1968]	GO:0005515(protein binding);GO:0005737(cytoplasm);GO:0005829(cytosol);GO:0006909(phagocytosis);GO:0008104(protein localization);GO:0015031(protein transport);GO:0015630(microtubule cytoskeleton);GO:0016020(membrane);GO:0019901(protein kinase binding);GO:0030595(leukocyte chemotaxis);GO:0032438(melanosome organization);GO:0032510(endosome to lysosome transport via multivesicular body sorting pathw…	NA	yes
ENSG00000275302	CCL4	0.563736	4.27415e-196	1.67141e-191	0.739	0.642	C-C motif chemokine ligand 4 [Source:HGNC Symbol;Acc:HGNC:10630]	GO:0002548(monocyte chemotaxis);GO:0005125(cytokine activity);GO:0005515(protein binding);GO:0005576(extracellular region);GO:0005615(extracellular space);GO:0006935(chemotaxis);GO:0006954(inflammatory response);GO:0006955(immune response);GO:0007155(cell adhesion);GO:0007163(establishment or maintenance of cell polarity);GO:0007165(signal transduction);GO:0007186(G protein-coupled receptor signa…	04060(Cytokine-cytokine receptor interaction);04061(Viral protein interaction with cytokine and cytokine receptor);04062(Chemokine signaling pathway);04064(NF-kappa B signaling pathway);04620(Toll-like receptor signaling pathway);04623(Cytosolic DNA-sensing pathway);05163(Human cytomegalovirus infection)	yes
ENSG00000134294	SLC38A2	0.557412	2.11972e-184	8.28917e-180	0.411	0.245	solute carrier family 38 member 2 [Source:HGNC Symbol;Acc:HGNC:13448]	GO:0003333(amino acid transmembrane transport);GO:0005283(amino acid:sodium symporter activity);GO:0005295(neutral amino acid:sodium symporter activity);GO:0005298(proline:sodium symporter activity);GO:0005515(protein binding);GO:0005737(cytoplasm);GO:0005886(plasma membrane);GO:0005903(brush border);GO:0006811(ion transport);GO:0006814(sodium ion transport);GO:0006836(neurotransmitter transport)…	04724(Glutamatergic synapse);04727(GABAergic synapse);04974(Protein digestion and absorption)	yes
ENSG00000150687	PRSS23	0.550124	9.70549e-179	3.79533e-174	0.396	0.238	serine protease 23 [Source:HGNC Symbol;Acc:HGNC:14370]	GO:0004252(serine-type endopeptidase activity);GO:0005515(protein binding);GO:0005576(extracellular region);GO:0005634(nucleus);GO:0005788(endoplasmic reticulum lumen);GO:0006508(proteolysis);GO:0008233(peptidase activity);GO:0008236(serine-type peptidase activity);GO:0016787(hydrolase activity);GO:0070062(extracellular exosome)	NA	yes
ENSG00000167851	CD300A	0.549569	3.53167e-186	1.38106e-181	0.465	0.294	CD300a molecule [Source:HGNC Symbol;Acc:HGNC:19319]	GO:0001786(phosphatidylserine binding);GO:0002376(immune system process);GO:0004888(transmembrane signaling receptor activity);GO:0005515(protein binding);GO:0005886(plasma membrane);GO:0007155(cell adhesion);GO:0008429(phosphatidylethanolamine binding);GO:0016020(membrane);GO:0030889(negative regulation of B cell proliferation);GO:0032516(positive regulation of phosphoprotein phosphatase activit…	NA	yes
ENSG00000150637	CD226	0.543364	2.0713e-180	8.09983e-176	0.378	0.227	CD226 molecule [Source:HGNC Symbol;Acc:HGNC:16961]	GO:0002729(positive regulation of natural killer cell cytokine production);GO:0002860(positive regulation of natural killer cell mediated cytotoxicity directed against tumor cell target);GO:0002891(positive regulation of immunoglobulin mediated immune response);GO:0005178(integrin binding);GO:0005515(protein binding);GO:0005886(plasma membrane);GO:0007155(cell adhesion);GO:0007165(signal transduc…	04514(Cell adhesion molecules)	yes
ENSG00000168995	SIGLEC7	0.529593	7.5909e-242	2.96842e-237	0.136	0.018	sialic acid binding Ig like lectin 7 [Source:HGNC Symbol;Acc:HGNC:10876]	GO:0005515(protein binding);GO:0005886(plasma membrane);GO:0007155(cell adhesion);GO:0016020(membrane);GO:0030246(carbohydrate binding);GO:0033691(sialic acid binding);GO:0038023(signaling receptor activity)	NA	yes
ENSG00000168209	DDIT4	0.529473	1.4496e-158	5.66866e-154	0.321	0.202	DNA damage inducible transcript 4 [Source:HGNC Symbol;Acc:HGNC:24944]	GO:0001666(response to hypoxia);GO:0001764(neuron migration);GO:0005515(protein binding);GO:0005737(cytoplasm);GO:0005739(mitochondrion);GO:0005829(cytosol);GO:0006915(apoptotic process);GO:0007420(brain development);GO:0009968(negative regulation of signal transduction);GO:0030182(neuron differentiation);GO:0032007(negative regulation of TOR signaling);GO:0032984(protein-containing complex disas…	04140(Autophagy - animal);04150(mTOR signaling pathway);04151(PI3K-Akt signaling pathway);05206(MicroRNAs in cancer)	yes
ENSG00000177606	JUN	0.524956	3.23443e-133	1.26482e-128	0.405	0.275	Jun proto-oncogene, AP-1 transcription factor subunit [Source:HGNC Symbol;Acc:HGNC:6204]	GO:0000122(negative regulation of transcription by RNA polymerase II);GO:0000228(nuclear chromosome);GO:0000785(chromatin);GO:0000791(euchromatin);GO:0000976(transcription cis-regulatory region binding);GO:0000978(RNA polymerase II cis-regulatory region sequence-specific DNA binding);GO:0000981(DNA-binding transcription factor activity, RNA polymerase II-specific);GO:0001227(DNA-binding transcrip…	01522(Endocrine resistance);04010(MAPK signaling pathway);04012(ErbB signaling pathway);04024(cAMP signaling pathway);04137(Mitophagy - animal);04210(Apoptosis);04310(Wnt signaling pathway);04380(Osteoclast differentiation);04510(Focal adhesion);04530(Tight junction);04620(Toll-like receptor signaling pathway);04621(NOD-like receptor signaling pathway);04625(C-type lectin receptor signaling pathw…	yes
ENSG00000160255	ITGB2	0.524229	8.31947e-294	3.25333e-289	0.873	0.783	integrin subunit beta 2 [Source:HGNC Symbol;Acc:HGNC:6155]	GO:0001540(amyloid-beta binding);GO:0001774(microglial cell activation);GO:0001851(complement component C3b binding);GO:0002523(leukocyte migration involved in inflammatory response);GO:0005178(integrin binding);GO:0005515(protein binding);GO:0005886(plasma membrane);GO:0005925(focal adhesion);GO:0006898(receptor-mediated endocytosis);GO:0006909(phagocytosis);GO:0006911(phagocytosis, engulfment);…	04015(Rap1 signaling pathway);04145(Phagosome);04390(Hippo signaling pathway);04514(Cell adhesion molecules);04610(Complement and coagulation cascades);04650(Natural killer cell mediated cytotoxicity);04670(Leukocyte transendothelial migration);04810(Regulation of actin cytoskeleton);05133(Pertussis);05134(Legionellosis);05140(Leishmaniasis);05144(Malaria);05146(Amoebiasis);05150(Staphylococcus a…	yes
ENSG00000117281	CD160	0.504718	1.52894e-143	5.97893e-139	0.492	0.348	CD160 molecule [Source:HGNC Symbol;Acc:HGNC:17013]	GO:0001525(angiogenesis);GO:0002250(adaptive immune response);GO:0002376(immune system process);GO:0002385(mucosal immune response);GO:0002729(positive regulation of natural killer cell cytokine production);GO:0002819(regulation of adaptive immune response);GO:0002857(positive regulation of natural killer cell mediated immune response to tumor cell);GO:0004888(transmembrane signaling receptor act…	NA	yes
ENSG00000196781	TLE1	0.504427	1.42391e-153	5.56822e-149	0.215	0.089	TLE family member 1, transcriptional corepressor [Source:HGNC Symbol;Acc:HGNC:11837]	GO:0003714(transcription corepressor activity);GO:0005515(protein binding);GO:0005634(nucleus);GO:0005654(nucleoplasm);GO:0005667(transcription regulator complex);GO:0005829(cytosol);GO:0006355(regulation of DNA-templated transcription);GO:0007165(signal transduction);GO:0009887(animal organ morphogenesis);GO:0010628(positive regulation of gene expression);GO:0016055(Wnt signaling pathway);GO:003…	NA	yes
ENSG00000153071	DAB2	0.502029	7.1114e-176	2.78091e-171	0.175	0.053	DAB adaptor protein 2 [Source:HGNC Symbol;Acc:HGNC:2662]	GO:0000122(negative regulation of transcription by RNA polymerase II);GO:0001650(fibrillar center);GO:0001934(positive regulation of protein phosphorylation);GO:0005515(protein binding);GO:0005737(cytoplasm);GO:0005765(lysosomal membrane);GO:0005829(cytosol);GO:0005886(plasma membrane);GO:0005905(clathrin-coated pit);GO:0005925(focal adhesion);GO:0006897(endocytosis);GO:0006898(receptor-mediated …	04144(Endocytosis)	yes
ENSG00000075234	TTC38	0.500441	7.6437e-160	2.98907e-155	0.442	0.288	tetratricopeptide repeat domain 38 [Source:HGNC Symbol;Acc:HGNC:26082]	GO:0005515(protein binding);GO:0070062(extracellular exosome)	NA	yes
ENSG00000141622	RNF165	0.500312	5.1244e-237	2.0039e-232	0.131	0.017	ring finger protein 165 [Source:HGNC Symbol;Acc:HGNC:31696]	GO:0000209(protein polyubiquitination);GO:0005515(protein binding);GO:0005634(nucleus);GO:0007409(axonogenesis);GO:0008045(motor neuron axon guidance);GO:0008270(zinc ion binding);GO:0016740(transferase activity);GO:0016874(ligase activity);GO:0030163(protein catabolic process);GO:0030513(positive regulation of BMP signaling pathway);GO:0032991(protein-containing complex);GO:0035136(forelimb morp…	NA	yes
ENSG00000106829	TLE4	0.4944	6.65793e-152	2.60359e-147	0.417	0.276	TLE family member 4, transcriptional corepressor [Source:HGNC Symbol;Acc:HGNC:11840]	GO:0000122(negative regulation of transcription by RNA polymerase II);GO:0003682(chromatin binding);GO:0003714(transcription corepressor activity);GO:0005515(protein binding);GO:0005634(nucleus);GO:0005654(nucleoplasm);GO:0005667(transcription regulator complex);GO:0006355(regulation of DNA-templated transcription);GO:0008150(biological_process);GO:0016055(Wnt signaling pathway);GO:0045892(negati…	NA	yes
ENSG00000145990	GFOD1	0.489568	1.54282e-163	6.03321e-159	0.188	0.067	glucose-fructose oxidoreductase domain containing 1 [Source:HGNC Symbol;Acc:HGNC:21096]	GO:0000166(nucleotide binding);GO:0005515(protein binding);GO:0005576(extracellular region);GO:0016491(oxidoreductase activity)	NA	yes
ENSG00000288970	ENSG00000288970	0.489556	1.12626e-218	4.40423e-214	0.126	0.017	novel transcript	NA	NA	yes
ENSG00000160307	S100B	0.481643	3.14595e-21	1.23022e-16	0.109	0.081	S100 calcium binding protein B [Source:HGNC Symbol;Acc:HGNC:10500]	GO:0001726(ruffle);GO:0005509(calcium ion binding);GO:0005515(protein binding);GO:0005576(extracellular region);GO:0005615(extracellular space);GO:0005634(nucleus);GO:0005654(nucleoplasm);GO:0005737(cytoplasm);GO:0005829(cytosol);GO:0007155(cell adhesion);GO:0007409(axonogenesis);GO:0007417(central nervous system development);GO:0007611(learning or memory);GO:0007613(memory);GO:0008270(zinc ion b…	NA	yes
ENSG00000224020	MIR181A2HG	0.479738	1.27345e-166	4.97983e-162	0.143	0.037	MIR181A2 host gene [Source:HGNC Symbol;Acc:HGNC:37188]	NA	NA	yes
ENSG00000127947	PTPN12	0.479302	3.77729e-137	1.47711e-132	0.373	0.234	protein tyrosine phosphatase non-receptor type 12 [Source:HGNC Symbol;Acc:HGNC:9645]	GO:0002102(podosome);GO:0003824(catalytic activity);GO:0004721(phosphoprotein phosphatase activity);GO:0004725(protein tyrosine phosphatase activity);GO:0004726(non-membrane spanning protein tyrosine phosphatase activity);GO:0005515(protein binding);GO:0005634(nucleus);GO:0005654(nucleoplasm);GO:0005737(cytoplasm);GO:0005829(cytosol);GO:0005925(focal adhesion);GO:0006470(protein dephosphorylation…	NA	yes
ENSG00000198821	CD247	0.474563	0	0	0.942	0.83	CD247 molecule [Source:HGNC Symbol;Acc:HGNC:1677]	GO:0002250(adaptive immune response);GO:0002376(immune system process);GO:0004888(transmembrane signaling receptor activity);GO:0005515(protein binding);GO:0005737(cytoplasm);GO:0005794(Golgi apparatus);GO:0005886(plasma membrane);GO:0007166(cell surface receptor signaling pathway);GO:0016020(membrane);GO:0033001(Fc-gamma receptor III complex);GO:0038094(Fc-gamma receptor signaling pathway);GO:00…	04650(Natural killer cell mediated cytotoxicity);04658(Th1 and Th2 cell differentiation);04659(Th17 cell differentiation);04660(T cell receptor signaling pathway);05142(Chagas disease);05169(Epstein-Barr virus infection);05170(Human immunodeficiency virus 1 infection);05235(PD-L1 expression and PD-1 checkpoint pathway in cancer)	yes
ENSG00000289191	ENSG00000289191	0.473831	7.34718e-133	2.87311e-128	0.321	0.193	novel transcript	NA	NA	yes
ENSG00000099139	PCSK5	0.469726	4.32419e-168	1.69098e-163	0.124	0.025	proprotein convertase subtilisin/kexin type 5 [Source:HGNC Symbol;Acc:HGNC:8747]	GO:0001822(kidney development);GO:0002001(renin secretion into blood stream);GO:0003279(cardiac septum development);GO:0004175(endopeptidase activity);GO:0004252(serine-type endopeptidase activity);GO:0005515(protein binding);GO:0005576(extracellular region);GO:0005615(extracellular space);GO:0005794(Golgi apparatus);GO:0005796(Golgi lumen);GO:0005802(trans-Golgi network);GO:0006465(signal peptid…	NA	yes
ENSG00000203747	FCGR3A	0.469051	1.3277e-236	5.19198e-232	0.834	0.69	Fc gamma receptor IIIa [Source:HGNC Symbol;Acc:HGNC:3619]	GO:0001788(antibody-dependent cellular cytotoxicity);GO:0002376(immune system process);GO:0004888(transmembrane signaling receptor activity);GO:0005515(protein binding);GO:0005576(extracellular region);GO:0005615(extracellular space);GO:0005886(plasma membrane);GO:0006955(immune response);GO:0007166(cell surface receptor signaling pathway);GO:0009897(external side of plasma membrane);GO:0014065(p…	04145(Phagosome);04380(Osteoclast differentiation);04650(Natural killer cell mediated cytotoxicity);04666(Fc gamma R-mediated phagocytosis);05140(Leishmaniasis);05150(Staphylococcus aureus infection);05152(Tuberculosis);05322(Systemic lupus erythematosus)	yes
ENSG00000113282	CLINT1	0.468028	5.45369e-132	2.13266e-127	0.283	0.158	clathrin interactor 1 [Source:HGNC Symbol;Acc:HGNC:23186]	GO:0005515(protein binding);GO:0005543(phospholipid binding);GO:0005654(nucleoplasm);GO:0005737(cytoplasm);GO:0005768(endosome);GO:0005794(Golgi apparatus);GO:0005829(cytosol);GO:0005886(plasma membrane);GO:0006897(endocytosis);GO:0008289(lipid binding);GO:0016020(membrane);GO:0030125(clathrin vesicle coat);GO:0030136(clathrin-coated vesicle);GO:0030276(clathrin binding);GO:0031410(cytoplasmic ve…	NA	yes
ENSG00000175029	CTBP2	0.465765	1.23665e-133	4.83591e-129	0.297	0.161	C-terminal binding protein 2 [Source:HGNC Symbol;Acc:HGNC:2495]	GO:0000122(negative regulation of transcription by RNA polymerase II);GO:0001221(transcription coregulator binding);GO:0001222(transcription corepressor binding);GO:0003682(chromatin binding);GO:0003713(transcription coactivator activity);GO:0003714(transcription corepressor activity);GO:0005515(protein binding);GO:0005634(nucleus);GO:0006357(regulation of transcription by RNA polymerase II);GO:0…	04310(Wnt signaling pathway);04330(Notch signaling pathway);05200(Pathways in cancer);05220(Chronic myeloid leukemia)	yes
ENSG00000100219	XBP1	0.464419	7.07466e-156	2.76654e-151	0.559	0.421	X-box binding protein 1 [Source:HGNC Symbol;Acc:HGNC:12801]	GO:0000122(negative regulation of transcription by RNA polymerase II);GO:0000976(transcription cis-regulatory region binding);GO:0000977(RNA polymerase II transcription regulatory region sequence-specific DNA binding);GO:0000978(RNA polymerase II cis-regulatory region sequence-specific DNA binding);GO:0000981(DNA-binding transcription factor activity, RNA polymerase II-specific);GO:0000987(cis-re…	04141(Protein processing in endoplasmic reticulum);04932(Non-alcoholic fatty liver disease);05010(Alzheimer disease);05012(Parkinson disease);05014(Amyotrophic lateral sclerosis);05017(Spinocerebellar ataxia);05022(Pathways of neurodegeneration - multiple diseases)	yes
ENSG00000155366	RHOC	0.4534	8.43391e-126	3.29808e-121	0.384	0.245	ras homolog family member C [Source:HGNC Symbol;Acc:HGNC:669]	GO:0000166(nucleotide binding);GO:0000281(mitotic cytokinesis);GO:0003924(GTPase activity);GO:0005515(protein binding);GO:0005525(GTP binding);GO:0005634(nucleus);GO:0005737(cytoplasm);GO:0005789(endoplasmic reticulum membrane);GO:0005829(cytosol);GO:0005886(plasma membrane);GO:0007264(small GTPase mediated signal transduction);GO:0016020(membrane);GO:0030335(positive regulation of cell migration…	NA	yes
ENSG00000116679	IVNS1ABP	0.451656	2.11323e-123	8.26377e-119	0.292	0.168	influenza virus NS1A binding protein [Source:HGNC Symbol;Acc:HGNC:16951]	GO:0005515(protein binding);GO:0005634(nucleus);GO:0005654(nucleoplasm);GO:0005667(transcription regulator complex);GO:0005681(spliceosomal complex);GO:0005737(cytoplasm);GO:0005829(cytosol);GO:0005856(cytoskeleton);GO:0006383(transcription by RNA polymerase III);GO:0008380(RNA splicing);GO:0009615(response to virus);GO:0031397(negative regulation of protein ubiquitination);GO:0097193(intrinsic a…	NA	yes
ENSG00000162496	DHRS3	0.447816	4.34409e-134	1.69876e-129	0.201	0.086	dehydrogenase/reductase 3 [Source:HGNC Symbol;Acc:HGNC:17693]	GO:0000166(nucleotide binding);GO:0001523(retinoid metabolic process);GO:0003151(outflow tract morphogenesis);GO:0004745(NAD-retinol dehydrogenase activity);GO:0005789(endoplasmic reticulum membrane);GO:0005811(lipid droplet);GO:0006629(lipid metabolic process);GO:0007601(visual perception);GO:0009055(electron transfer activity);GO:0016020(membrane);GO:0016491(oxidoreductase activity);GO:0022900(…	00830(Retinol metabolism);01100(Metabolic pathways);01240(Biosynthesis of cofactors)	yes
ENSG00000101474	APMAP	0.442233	8.77969e-146	3.4333e-141	0.507	0.371	adipocyte plasma membrane associated protein [Source:HGNC Symbol;Acc:HGNC:13238]	GO:0004064(arylesterase activity);GO:0005515(protein binding);GO:0008150(biological_process);GO:0009058(biosynthetic process);GO:0009986(cell surface);GO:0016020(membrane);GO:0016844(strictosidine synthase activity)	NA	yes
ENSG00000143185	XCL2	0.436872	3.77887e-108	1.47773e-103	0.409	0.288	X-C motif chemokine ligand 2 [Source:HGNC Symbol;Acc:HGNC:10646]	GO:0002548(monocyte chemotaxis);GO:0005125(cytokine activity);GO:0005515(protein binding);GO:0005576(extracellular region);GO:0005615(extracellular space);GO:0006935(chemotaxis);GO:0006954(inflammatory response);GO:0006955(immune response);GO:0007165(signal transduction);GO:0007186(G protein-coupled receptor signaling pathway);GO:0008009(chemokine activity);GO:0008015(blood circulation);GO:001082…	04060(Cytokine-cytokine receptor interaction);04061(Viral protein interaction with cytokine and cytokine receptor);04062(Chemokine signaling pathway)	yes
ENSG00000156675	RAB11FIP1	0.436044	4.55582e-116	1.78155e-111	0.28	0.162	RAB11 family interacting protein 1 [Source:HGNC Symbol;Acc:HGNC:30265]	GO:0005768(endosome);GO:0005829(cytosol);GO:0015031(protein transport);GO:0016020(membrane);GO:0030670(phagocytic vesicle membrane);GO:0031267(small GTPase binding);GO:0031410(cytoplasmic vesicle);GO:0043231(intracellular membrane-bounded organelle);GO:0045055(regulated exocytosis);GO:0055037(recycling endosome);GO:0070164(negative regulation of adiponectin secretion)	04144(Endocytosis)	yes
ENSG00000117984	CTSD	0.435109	5.80811e-140	2.27126e-135	0.496	0.364	cathepsin D [Source:HGNC Symbol;Acc:HGNC:2529]	GO:0000045(autophagosome assembly);GO:0004175(endopeptidase activity);GO:0004190(aspartic-type endopeptidase activity);GO:0004197(cysteine-type endopeptidase activity);GO:0005515(protein binding);GO:0005576(extracellular region);GO:0005615(extracellular space);GO:0005764(lysosome);GO:0005765(lysosomal membrane);GO:0006508(proteolysis);GO:0008233(peptidase activity);GO:0010008(endosome membrane);G…	04071(Sphingolipid signaling pathway);04140(Autophagy - animal);04142(Lysosome);04210(Apoptosis);04915(Estrogen signaling pathway);05152(Tuberculosis)	yes
ENSG00000163453	IGFBP7	0.435108	4.54686e-205	1.77805e-200	0.533	0.33	insulin like growth factor binding protein 7 [Source:HGNC Symbol;Acc:HGNC:5476]	GO:0001558(regulation of cell growth);GO:0005201(extracellular matrix structural constituent);GO:0005515(protein binding);GO:0005520(insulin-like growth factor binding);GO:0005576(extracellular region);GO:0005615(extracellular space);GO:0005788(endoplasmic reticulum lumen);GO:0007155(cell adhesion);GO:0007566(embryo implantation);GO:0008285(negative regulation of cell population proliferation);GO…	NA	yes
ENSG00000101096	NFATC2	0.433655	1.38695e-117	5.42368e-113	0.293	0.174	nuclear factor of activated T cells 2 [Source:HGNC Symbol;Acc:HGNC:7776]	GO:0000122(negative regulation of transcription by RNA polymerase II);GO:0000785(chromatin);GO:0000976(transcription cis-regulatory region binding);GO:0000978(RNA polymerase II cis-regulatory region sequence-specific DNA binding);GO:0000981(DNA-binding transcription factor activity, RNA polymerase II-specific);GO:0001227(DNA-binding transcription repressor activity, RNA polymerase II-specific);GO…	04022(cGMP-PKG signaling pathway);04218(Cellular senescence);04310(Wnt signaling pathway);04360(Axon guidance);04370(VEGF signaling pathway);04380(Osteoclast differentiation);04625(C-type lectin receptor signaling pathway);04650(Natural killer cell mediated cytotoxicity);04658(Th1 and Th2 cell differentiation);04659(Th17 cell differentiation);04660(T cell receptor signaling pathway);04662(B cell …	yes
ENSG00000151466	SCLT1	0.430663	1.2962e-112	5.06879e-108	0.243	0.131	sodium channel and clathrin linker 1 [Source:HGNC Symbol;Acc:HGNC:26406]	GO:0005515(protein binding);GO:0005737(cytoplasm);GO:0005813(centrosome);GO:0005814(centriole);GO:0005829(cytosol);GO:0005856(cytoskeleton);GO:0017080(sodium channel regulator activity);GO:0030276(clathrin binding);GO:0045162(clustering of voltage-gated sodium channels);GO:0060271(cilium assembly);GO:0071439(clathrin complex);GO:0097539(ciliary transition fiber)	NA	yes
ENSG00000140030	GPR65	0.430316	2.15356e-114	8.4215e-110	0.439	0.309	G protein-coupled receptor 65 [Source:HGNC Symbol;Acc:HGNC:4517]	GO:0004930(G protein-coupled receptor activity);GO:0005886(plasma membrane);GO:0006915(apoptotic process);GO:0006955(immune response);GO:0007165(signal transduction);GO:0007186(G protein-coupled receptor signaling pathway);GO:0007189(adenylate cyclase-activating G protein-coupled receptor signaling pathway);GO:0010447(response to acidic pH);GO:0016020(membrane);GO:0035025(positive regulation of R…	NA	yes
ENSG00000166974	MAPRE2	0.424768	1.69268e-110	6.61924e-106	0.315	0.195	microtubule associated protein RP/EB family member 2 [Source:HGNC Symbol;Acc:HGNC:6891]	GO:0005515(protein binding);GO:0005737(cytoplasm);GO:0005815(microtubule organizing center);GO:0005856(cytoskeleton);GO:0005874(microtubule);GO:0005881(cytoplasmic microtubule);GO:0005925(focal adhesion);GO:0007049(cell cycle);GO:0008017(microtubule binding);GO:0015630(microtubule cytoskeleton);GO:0019901(protein kinase binding);GO:0031110(regulation of microtubule polymerization or depolymerizat…	NA	yes
ENSG00000100427	MLC1	0.412241	3.91059e-124	1.52924e-119	0.17	0.071	modulator of VRAC current 1 [Source:HGNC Symbol;Acc:HGNC:17082]	GO:0005515(protein binding);GO:0005737(cytoplasm);GO:0005764(lysosome);GO:0005768(endosome);GO:0005769(early endosome);GO:0005783(endoplasmic reticulum);GO:0005829(cytosol);GO:0005886(plasma membrane);GO:0005901(caveola);GO:0006811(ion transport);GO:0015031(protein transport);GO:0016020(membrane);GO:0016192(vesicle-mediated transport);GO:0016323(basolateral plasma membrane);GO:0031410(cytoplasmic…	NA	yes
ENSG00000197057	DTHD1	0.411573	5.62707e-95	2.20047e-90	0.322	0.203	death domain containing 1 [Source:HGNC Symbol;Acc:HGNC:37261]	GO:0005515(protein binding);GO:0007165(signal transduction)	NA	yes
ENSG00000198265	HELZ	0.410496	9.24385e-102	3.61481e-97	0.31	0.196	helicase with zinc finger [Source:HGNC Symbol;Acc:HGNC:16878]	GO:0000166(nucleotide binding);GO:0003723(RNA binding);GO:0004386(helicase activity);GO:0005515(protein binding);GO:0005524(ATP binding);GO:0005634(nucleus);GO:0005829(cytosol);GO:0016020(membrane);GO:0016787(hydrolase activity);GO:0035194(post-transcriptional gene silencing by RNA);GO:0043186(P granule);GO:0046872(metal ion binding)	NA	yes
ENSG00000115738	ID2	0.410171	7.83273e-141	3.06299e-136	0.723	0.635	inhibitor of DNA binding 2 [Source:HGNC Symbol;Acc:HGNC:5361]	GO:0000122(negative regulation of transcription by RNA polymerase II);GO:0000791(euchromatin);GO:0003166(bundle of His development);GO:0005515(protein binding);GO:0005634(nucleus);GO:0005654(nucleoplasm);GO:0005737(cytoplasm);GO:0005829(cytosol);GO:0007507(heart development);GO:0007623(circadian rhythm);GO:0010628(positive regulation of gene expression);GO:0010629(negative regulation of gene expr…	04350(TGF-beta signaling pathway);04390(Hippo signaling pathway);04550(Signaling pathways regulating pluripotency of stem cells);05202(Transcriptional misregulation in cancer)	yes
ENSG00000148019	CEP78	0.409061	1.33699e-98	5.22829e-94	0.41	0.298	centrosomal protein 78 [Source:HGNC Symbol;Acc:HGNC:25740]	GO:0005515(protein binding);GO:0005737(cytoplasm);GO:0005813(centrosome);GO:0005814(centriole);GO:0005815(microtubule organizing center);GO:0005829(cytosol);GO:0005856(cytoskeleton);GO:0005929(cilium);GO:0030030(cell projection organization);GO:0036064(ciliary basal body);GO:0042995(cell projection);GO:0044782(cilium organization)	NA	yes
ENSG00000065809	FAM107B	0.408345	3.33765e-132	1.30519e-127	0.57	0.458	family with sequence similarity 107 member B [Source:HGNC Symbol;Acc:HGNC:23726]	NA	NA	yes
ENSG00000175294	CATSPER1	0.4077	9.57176e-146	3.74304e-141	0.117	0.027	cation channel sperm associated 1 [Source:HGNC Symbol;Acc:HGNC:17116]	GO:0005216(ion channel activity);GO:0005227(calcium activated cation channel activity);GO:0005244(voltage-gated ion channel activity);GO:0005245(voltage-gated calcium channel activity);GO:0005262(calcium channel activity);GO:0005515(protein binding);GO:0005886(plasma membrane);GO:0005929(cilium);GO:0006811(ion transport);GO:0006816(calcium ion transport);GO:0007283(spermatogenesis);GO:0016020(mem…	NA	yes
ENSG00000197061	H4C3	0.407697	5.8405e-103	2.28393e-98	0.392	0.272	H4 clustered histone 3 [Source:HGNC Symbol;Acc:HGNC:4787]	GO:0000781(chromosome, telomeric region);GO:0000786(nucleosome);GO:0003677(DNA binding);GO:0003723(RNA binding);GO:0005515(protein binding);GO:0005576(extracellular region);GO:0005634(nucleus);GO:0005654(nucleoplasm);GO:0005694(chromosome);GO:0006334(nucleosome assembly);GO:0016020(membrane);GO:0030527(structural constituent of chromatin);GO:0032200(telomere organization);GO:0032991(protein-conta…	05034(Alcoholism);05203(Viral carcinogenesis);05322(Systemic lupus erythematosus)	yes
ENSG00000171223	JUNB	0.407043	6.08976e-114	2.3814e-109	0.429	0.329	JunB proto-oncogene, AP-1 transcription factor subunit [Source:HGNC Symbol;Acc:HGNC:6205]	GO:0000785(chromatin);GO:0000977(RNA polymerase II transcription regulatory region sequence-specific DNA binding);GO:0000978(RNA polymerase II cis-regulatory region sequence-specific DNA binding);GO:0000981(DNA-binding transcription factor activity, RNA polymerase II-specific);GO:0001228(DNA-binding transcription activator activity, RNA polymerase II-specific);GO:0001570(vasculogenesis);GO:000164…	04380(Osteoclast differentiation);04668(TNF signaling pathway);04935(Growth hormone synthesis, secretion and action)	yes
ENSG00000171476	HOPX	0.406241	2.87755e-174	1.12527e-169	0.896	0.847	HOP homeobox [Source:HGNC Symbol;Acc:HGNC:24961]	GO:0000122(negative regulation of transcription by RNA polymerase II);GO:0000785(chromatin);GO:0001829(trophectodermal cell differentiation);GO:0003166(bundle of His development);GO:0003677(DNA binding);GO:0005515(protein binding);GO:0005634(nucleus);GO:0005737(cytoplasm);GO:0006357(regulation of transcription by RNA polymerase II);GO:0007507(heart development);GO:0008016(regulation of heart cont…	NA	yes
ENSG00000103018	CYB5B	0.402171	1.94527e-101	7.60696e-97	0.235	0.127	cytochrome b5 type B [Source:HGNC Symbol;Acc:HGNC:24374]	GO:0005515(protein binding);GO:0005739(mitochondrion);GO:0005741(mitochondrial outer membrane);GO:0006805(xenobiotic metabolic process);GO:0006809(nitric oxide biosynthetic process);GO:0006979(response to oxidative stress);GO:0008047(enzyme activator activity);GO:0016020(membrane);GO:0020037(heme binding);GO:0043231(intracellular membrane-bounded organelle);GO:0046872(metal ion binding);GO:005042…	NA	yes
ENSG00000120129	DUSP1	0.394711	1.68454e-90	6.58738e-86	0.214	0.123	dual specificity phosphatase 1 [Source:HGNC Symbol;Acc:HGNC:3064]	GO:0001706(endoderm formation);GO:0004721(phosphoprotein phosphatase activity);GO:0004722(protein serine/threonine phosphatase activity);GO:0004725(protein tyrosine phosphatase activity);GO:0005515(protein binding);GO:0005634(nucleus);GO:0005737(cytoplasm);GO:0006470(protein dephosphorylation);GO:0007049(cell cycle);GO:0007162(negative regulation of cell adhesion);GO:0008138(protein tyrosine/seri…	04010(MAPK signaling pathway);04726(Serotonergic synapse);05012(Parkinson disease);05418(Fluid shear stress and atherosclerosis)	yes
ENSG00000168229	PTGDR	0.393552	1.91055e-100	7.4712e-96	0.389	0.275	prostaglandin D2 receptor [Source:HGNC Symbol;Acc:HGNC:9591]	GO:0001785(prostaglandin J receptor activity);GO:0004930(G protein-coupled receptor activity);GO:0004956(prostaglandin D receptor activity);GO:0005515(protein binding);GO:0005886(plasma membrane);GO:0006954(inflammatory response);GO:0007165(signal transduction);GO:0007186(G protein-coupled receptor signaling pathway);GO:0007204(positive regulation of cytosolic calcium ion concentration);GO:001602…	04080(Neuroactive ligand-receptor interaction)	yes
ENSG00000245164	LINC00861	0.390861	9.0201e-105	3.52731e-100	0.498	0.383	long intergenic non-protein coding RNA 861 [Source:HGNC Symbol;Acc:HGNC:45133]	NA	NA	yes
ENSG00000173221	GLRX	0.390269	1.87188e-119	7.31999e-115	0.588	0.463	glutaredoxin [Source:HGNC Symbol;Acc:HGNC:4330]	GO:0005515(protein binding);GO:0005634(nucleus);GO:0005737(cytoplasm);GO:0005739(mitochondrion);GO:0005829(cytosol);GO:0015038(glutathione disulfide oxidoreductase activity);GO:0015949(nucleobase-containing small molecule interconversion);GO:0016740(transferase activity);GO:0045838(positive regulation of membrane potential);GO:0070062(extracellular exosome);GO:0080058(protein deglutathionylation)…	NA	yes
ENSG00000204569	PPP1R10	0.388899	1.40466e-92	5.49291e-88	0.341	0.236	protein phosphatase 1 regulatory subunit 10 [Source:HGNC Symbol;Acc:HGNC:9284]	GO:0000781(chromosome, telomeric region);GO:0000785(chromatin);GO:0003677(DNA binding);GO:0003723(RNA binding);GO:0004864(protein phosphatase inhibitor activity);GO:0005515(protein binding);GO:0005634(nucleus);GO:0005654(nucleoplasm);GO:0006606(protein import into nucleus);GO:0008157(protein phosphatase 1 binding);GO:0010667(negative regulation of cardiac muscle cell apoptotic process);GO:0016604…	NA	yes
ENSG00000289083	LINC02256.1	0.388372	1.9591e-94	7.66105e-90	0.228	0.126	long intergenic non-protein coding RNA 2256 [Source:NCBI gene (formerly Entrezgene);Acc:100996255]	NA	NA	yes
ENSG00000132475	H3-3B	0.388147	7.62069e-261	2.98007e-256	0.971	0.946	H3.3 histone B [Source:HGNC Symbol;Acc:HGNC:4765]	GO:0000781(chromosome, telomeric region);GO:0000785(chromatin);GO:0000786(nucleosome);GO:0000978(RNA polymerase II cis-regulatory region sequence-specific DNA binding);GO:0000979(RNA polymerase II core promoter sequence-specific DNA binding);GO:0003677(DNA binding);GO:0005515(protein binding);GO:0005576(extracellular region);GO:0005634(nucleus);GO:0005654(nucleoplasm);GO:0005694(chromosome);GO:00…	05034(Alcoholism);05131(Shigellosis);05202(Transcriptional misregulation in cancer);05322(Systemic lupus erythematosus)	yes
ENSG00000124126	PREX1	0.383424	2.35885e-98	9.2243e-94	0.369	0.267	phosphatidylinositol-3,4,5-trisphosphate dependent Rac exchange factor 1 [Source:HGNC Symbol;Acc:HGNC:32594]	GO:0005085(guanyl-nucleotide exchange factor activity);GO:0005096(GTPase activator activity);GO:0005515(protein binding);GO:0005543(phospholipid binding);GO:0005737(cytoplasm);GO:0005829(cytosol);GO:0005886(plasma membrane);GO:0006801(superoxide metabolic process);GO:0007186(G protein-coupled receptor signaling pathway);GO:0016020(membrane);GO:0019899(enzyme binding);GO:0023051(regulation of sign…	04062(Chemokine signaling pathway);05167(Kaposi sarcoma-associated herpesvirus infection)	yes
ENSG00000137642	SORL1	0.381708	3.02068e-96	1.18124e-91	0.435	0.321	sortilin related receptor 1 [Source:HGNC Symbol;Acc:HGNC:11185]	GO:0000139(Golgi membrane);GO:0001540(amyloid-beta binding);GO:0002024(diet induced thermogenesis);GO:0004888(transmembrane signaling receptor activity);GO:0005041(low-density lipoprotein particle receptor activity);GO:0005515(protein binding);GO:0005576(extracellular region);GO:0005615(extracellular space);GO:0005641(nuclear envelope lumen);GO:0005768(endosome);GO:0005769(early endosome);GO:0005…	NA	yes
ENSG00000100453	GZMB	0.381081	4.72697e-229	1.84848e-224	0.971	0.936	granzyme B [Source:HGNC Symbol;Acc:HGNC:4709]	GO:0001772(immunological synapse);GO:0004252(serine-type endopeptidase activity);GO:0005515(protein binding);GO:0005576(extracellular region);GO:0005634(nucleus);GO:0005737(cytoplasm);GO:0005739(mitochondrion);GO:0005764(lysosome);GO:0005829(cytosol);GO:0006508(proteolysis);GO:0006915(apoptotic process);GO:0008233(peptidase activity);GO:0008236(serine-type peptidase activity);GO:0016020(membrane)…	04210(Apoptosis);04650(Natural killer cell mediated cytotoxicity);04940(Type I diabetes mellitus);05202(Transcriptional misregulation in cancer);05320(Autoimmune thyroid disease);05330(Allograft rejection);05332(Graft-versus-host disease)	yes
ENSG00000152818	UTRN	0.380185	6.81386e-103	2.66456e-98	0.537	0.422	utrophin [Source:HGNC Symbol;Acc:HGNC:12635]	GO:0001954(positive regulation of cell-matrix adhesion);GO:0003779(actin binding);GO:0005178(integrin binding);GO:0005515(protein binding);GO:0005654(nucleoplasm);GO:0005737(cytoplasm);GO:0005856(cytoskeleton);GO:0005886(plasma membrane);GO:0006936(muscle contraction);GO:0007517(muscle organ development);GO:0008270(zinc ion binding);GO:0016010(dystrophin-associated glycoprotein complex);GO:001602…	NA	yes
ENSG00000175354	PTPN2	0.378754	2.49347e-92	9.75071e-88	0.366	0.26	protein tyrosine phosphatase non-receptor type 2 [Source:HGNC Symbol;Acc:HGNC:9650]	GO:0000122(negative regulation of transcription by RNA polymerase II);GO:0004721(phosphoprotein phosphatase activity);GO:0004725(protein tyrosine phosphatase activity);GO:0004726(non-membrane spanning protein tyrosine phosphatase activity);GO:0005178(integrin binding);GO:0005515(protein binding);GO:0005634(nucleus);GO:0005654(nucleoplasm);GO:0005737(cytoplasm);GO:0005783(endoplasmic reticulum);GO…	04630(JAK-STAT signaling pathway)	yes
ENSG00000140563	MCTP2	0.37607	9.38598e-87	3.67039e-82	0.314	0.208	multiple C2 and transmembrane domain containing 2 [Source:HGNC Symbol;Acc:HGNC:25636]	GO:0005509(calcium ion binding);GO:0005654(nucleoplasm);GO:0005829(cytosol);GO:0016020(membrane);GO:0019722(calcium-mediated signaling);GO:0030672(synaptic vesicle membrane);GO:0046872(metal ion binding);GO:0046928(regulation of neurotransmitter secretion)	NA	yes
ENSG00000007264	MATK	0.370125	1.17354e-113	4.58912e-109	0.575	0.47	megakaryocyte-associated tyrosine kinase [Source:HGNC Symbol;Acc:HGNC:6906]	GO:0000166(nucleotide binding);GO:0004672(protein kinase activity);GO:0004713(protein tyrosine kinase activity);GO:0004715(non-membrane spanning protein tyrosine kinase activity);GO:0005515(protein binding);GO:0005524(ATP binding);GO:0005737(cytoplasm);GO:0005829(cytosol);GO:0006468(protein phosphorylation);GO:0008284(positive regulation of cell population proliferation);GO:0016020(membrane);GO:0…	04722(Neurotrophin signaling pathway)	yes
ENSG00000188404	SELL	0.369499	9.42648e-75	3.68622e-70	0.353	0.266	selectin L [Source:HGNC Symbol;Acc:HGNC:10720]	GO:0002020(protease binding);GO:0005509(calcium ion binding);GO:0005515(protein binding);GO:0005615(extracellular space);GO:0005886(plasma membrane);GO:0007155(cell adhesion);GO:0007157(heterophilic cell-cell adhesion via plasma membrane cell adhesion molecules);GO:0007159(leukocyte cell-cell adhesion);GO:0008201(heparin binding);GO:0009897(external side of plasma membrane);GO:0012505(endomembran…	04514(Cell adhesion molecules)	yes
ENSG00000183576	SETD3	0.367787	3.7842e-95	1.47981e-90	0.183	0.091	SET domain containing 3, actin histidine methyltransferase [Source:HGNC Symbol;Acc:HGNC:20493]	GO:0000785(chromatin);GO:0003713(transcription coactivator activity);GO:0003779(actin binding);GO:0005515(protein binding);GO:0005634(nucleus);GO:0005654(nucleoplasm);GO:0005737(cytoplasm);GO:0006338(chromatin remodeling);GO:0006479(protein methylation);GO:0008168(methyltransferase activity);GO:0008170(N-methyltransferase activity);GO:0008757(S-adenosylmethionine-dependent methyltransferase activ…	NA	yes
ENSG00000127314	RAP1B	0.365946	7.23742e-190	2.83019e-185	0.899	0.833	RAP1B, member of RAS oncogene family [Source:HGNC Symbol;Acc:HGNC:9857]	GO:0000166(nucleotide binding);GO:0003924(GTPase activity);GO:0003925(G protein activity);GO:0005515(protein binding);GO:0005525(GTP binding);GO:0005737(cytoplasm);GO:0005811(lipid droplet);GO:0005829(cytosol);GO:0005886(plasma membrane);GO:0005911(cell-cell junction);GO:0007165(signal transduction);GO:0007264(small GTPase mediated signal transduction);GO:0008283(cell population proliferation);GO…	04010(MAPK signaling pathway);04014(Ras signaling pathway);04015(Rap1 signaling pathway);04024(cAMP signaling pathway);04062(Chemokine signaling pathway);04510(Focal adhesion);04611(Platelet activation);04670(Leukocyte transendothelial migration);04720(Long-term potentiation);04722(Neurotrophin signaling pathway);04934(Cushing syndrome);04972(Pancreatic secretion);05211(Renal cell carcinoma)	yes
ENSG00000163947	ARHGEF3	0.36593	1.42174e-88	5.5597e-84	0.326	0.23	Rho guanine nucleotide exchange factor 3 [Source:HGNC Symbol;Acc:HGNC:683]	GO:0005085(guanyl-nucleotide exchange factor activity);GO:0005515(protein binding);GO:0005737(cytoplasm);GO:0005829(cytosol);GO:0007266(Rho protein signal transduction);GO:0035025(positive regulation of Rho protein signal transduction);GO:0035556(intracellular signal transduction);GO:0051056(regulation of small GTPase mediated signal transduction)	NA	yes
ENSG00000160305	DIP2A	0.365534	2.09979e-84	8.21123e-80	0.409	0.302	disco interacting protein 2 homolog A [Source:HGNC Symbol;Acc:HGNC:17217]	GO:0003987(acetate-CoA ligase activity);GO:0005515(protein binding);GO:0005739(mitochondrion);GO:0005886(plasma membrane);GO:0006085(acetyl-CoA biosynthetic process);GO:0007399(nervous system development);GO:0009986(cell surface);GO:0010629(negative regulation of gene expression);GO:0016020(membrane);GO:0016874(ligase activity);GO:0042995(cell projection);GO:0043197(dendritic spine);GO:0045202(sy…	NA	yes
ENSG00000147065	MSN	0.365402	7.74633e-140	3.0292e-135	0.763	0.668	moesin [Source:HGNC Symbol;Acc:HGNC:7373]	GO:0001771(immunological synapse formation);GO:0001931(uropod);GO:0003725(double-stranded RNA binding);GO:0003779(actin binding);GO:0005102(signaling receptor binding);GO:0005200(structural constituent of cytoskeleton);GO:0005515(protein binding);GO:0005615(extracellular space);GO:0005634(nucleus);GO:0005737(cytoplasm);GO:0005829(cytosol);GO:0005856(cytoskeleton);GO:0005886(plasma membrane);GO:00…	04530(Tight junction);04670(Leukocyte transendothelial migration);04810(Regulation of actin cytoskeleton);05162(Measles);05205(Proteoglycans in cancer)	yes
ENSG00000185112	FAM43A	0.365171	4.50472e-122	1.76157e-117	0.109	0.028	family with sequence similarity 43 member A [Source:HGNC Symbol;Acc:HGNC:26888]	GO:0005515(protein binding)	NA	yes
ENSG00000163041	H3-3A	0.364874	3.12478e-138	1.22195e-133	0.748	0.651	H3.3 histone A [Source:HGNC Symbol;Acc:HGNC:4764]	GO:0000775(chromosome, centromeric region);GO:0000781(chromosome, telomeric region);GO:0000785(chromatin);GO:0000786(nucleosome);GO:0000939(inner kinetochore);GO:0000978(RNA polymerase II cis-regulatory region sequence-specific DNA binding);GO:0000979(RNA polymerase II core promoter sequence-specific DNA binding);GO:0001556(oocyte maturation);GO:0001649(osteoblast differentiation);GO:0001740(Barr…	05034(Alcoholism);05131(Shigellosis);05202(Transcriptional misregulation in cancer);05322(Systemic lupus erythematosus)	yes
ENSG00000279602	ENSG00000279602	0.364212	4.42418e-72	1.73008e-67	0.167	0.088	TEC	NA	NA	yes
ENSG00000000938	FGR	0.362919	3.07735e-85	1.2034e-80	0.361	0.255	FGR proto-oncogene, Src family tyrosine kinase [Source:HGNC Symbol;Acc:HGNC:3697]	GO:0000166(nucleotide binding);GO:0001784(phosphotyrosine residue binding);GO:0001819(positive regulation of cytokine production);GO:0002376(immune system process);GO:0002768(immune response-regulating cell surface receptor signaling pathway);GO:0002862(negative regulation of inflammatory response to antigenic stimulus);GO:0004672(protein kinase activity);GO:0004713(protein tyrosine kinase activi…	04062(Chemokine signaling pathway)	yes
ENSG00000147443	DOK2	0.360504	4.12893e-97	1.61462e-92	0.548	0.435	docking protein 2 [Source:HGNC Symbol;Acc:HGNC:2991]	GO:0005068(transmembrane receptor protein tyrosine kinase adaptor activity);GO:0005515(protein binding);GO:0005737(cytoplasm);GO:0005829(cytosol);GO:0007165(signal transduction);GO:0007166(cell surface receptor signaling pathway);GO:0007169(transmembrane receptor protein tyrosine kinase signaling pathway);GO:0007265(Ras protein signal transduction);GO:0043410(positive regulation of MAPK cascade)	NA	yes
ENSG00000086730	LAT2	0.360172	2.74222e-81	1.07234e-76	0.222	0.127	linker for activation of T cells family member 2 [Source:HGNC Symbol;Acc:HGNC:12749]	GO:0002250(adaptive immune response);GO:0002376(immune system process);GO:0002764(immune response-regulating signaling pathway);GO:0005515(protein binding);GO:0005886(plasma membrane);GO:0016020(membrane);GO:0019722(calcium-mediated signaling);GO:0035556(intracellular signal transduction);GO:0042113(B cell activation);GO:0042169(SH2 domain binding);GO:0043303(mast cell degranulation);GO:0045121(m…	NA	yes
ENSG00000149311	ATM	0.359223	7.61193e-115	2.97665e-110	0.719	0.621	ATM serine/threonine kinase [Source:HGNC Symbol;Acc:HGNC:795]	GO:0000077(DNA damage checkpoint signaling);GO:0000166(nucleotide binding);GO:0000425(pexophagy);GO:0000723(telomere maintenance);GO:0000724(double-strand break repair via homologous recombination);GO:0000781(chromosome, telomeric region);GO:0001541(ovarian follicle development);GO:0001666(response to hypoxia);GO:0001756(somitogenesis);GO:0002331(pre-B cell allelic exclusion);GO:0002376(immune sy…	01524(Platinum drug resistance);03440(Homologous recombination);04064(NF-kappa B signaling pathway);04068(FoxO signaling pathway);04110(Cell cycle);04115(p53 signaling pathway);04210(Apoptosis);04218(Cellular senescence);05131(Shigellosis);05165(Human papillomavirus infection);05166(Human T-cell leukemia virus 1 infection);05170(Human immunodeficiency virus 1 infection);05202(Transcriptional misr…	yes
ENSG00000184182	UBE2F	0.357043	1.98346e-81	7.75632e-77	0.263	0.166	ubiquitin conjugating enzyme E2 F (putative) [Source:HGNC Symbol;Acc:HGNC:12480]	GO:0000166(nucleotide binding);GO:0005515(protein binding);GO:0005524(ATP binding);GO:0005634(nucleus);GO:0005829(cytosol);GO:0016740(transferase activity);GO:0019787(ubiquitin-like protein transferase activity);GO:0019788(NEDD8 transferase activity);GO:0036211(protein modification process);GO:0043687(post-translational protein modification);GO:0045116(protein neddylation);GO:0061654(NEDD8 conjug…	04120(Ubiquitin mediated proteolysis)	yes
ENSG00000265972	TXNIP	0.356774	1.35003e-242	5.27929e-238	0.996	0.989	thioredoxin interacting protein [Source:HGNC Symbol;Acc:HGNC:16952]	GO:0000122(negative regulation of transcription by RNA polymerase II);GO:0004857(enzyme inhibitor activity);GO:0005515(protein binding);GO:0005737(cytoplasm);GO:0005829(cytosol);GO:0006606(protein import into nucleus);GO:0006979(response to oxidative stress);GO:0007049(cell cycle);GO:0009410(response to xenobiotic stimulus);GO:0009612(response to mechanical stimulus);GO:0009749(response to glucos…	04621(NOD-like receptor signaling pathway)	yes
ENSG00000160050	CCDC28B	0.356476	2.75042e-85	1.07555e-80	0.196	0.106	coiled-coil domain containing 28B [Source:HGNC Symbol;Acc:HGNC:28163]	GO:0005515(protein binding);GO:0005737(cytoplasm);GO:0005813(centrosome);GO:0005815(microtubule organizing center);GO:0005856(cytoskeleton);GO:0030030(cell projection organization);GO:0060271(cilium assembly)	NA	yes
ENSG00000110876	SELPLG	0.353865	1.39654e-85	5.46118e-81	0.434	0.323	selectin P ligand [Source:HGNC Symbol;Acc:HGNC:10722]	GO:0001618(virus receptor activity);GO:0001931(uropod);GO:0005102(signaling receptor binding);GO:0005515(protein binding);GO:0005886(plasma membrane);GO:0007155(cell adhesion);GO:0016020(membrane);GO:0044853(plasma membrane raft);GO:0046718(viral entry into host cell);GO:0050900(leukocyte migration);GO:0050901(leukocyte tethering or rolling);GO:0050902(leukocyte adhesive activation);GO:0071354(ce…	04514(Cell adhesion molecules);05150(Staphylococcus aureus infection)	yes
ENSG00000134996	OSTF1	0.351693	1.74566e-126	6.82642e-122	0.677	0.584	osteoclast stimulating factor 1 [Source:HGNC Symbol;Acc:HGNC:8510]	GO:0001503(ossification);GO:0005515(protein binding);GO:0005576(extracellular region);GO:0005737(cytoplasm);GO:0007165(signal transduction);GO:0017124(SH3 domain binding);GO:0034774(secretory granule lumen);GO:1904813(ficolin-1-rich granule lumen)	NA	yes
ENSG00000130811	EIF3G	0.351115	1.72036e-108	6.72745e-104	0.654	0.582	eukaryotic translation initiation factor 3 subunit G [Source:HGNC Symbol;Acc:HGNC:3274]	GO:0001732(formation of cytoplasmic translation initiation complex);GO:0002183(cytoplasmic translational initiation);GO:0003676(nucleic acid binding);GO:0003723(RNA binding);GO:0003743(translation initiation factor activity);GO:0005515(protein binding);GO:0005737(cytoplasm);GO:0005829(cytosol);GO:0005852(eukaryotic translation initiation factor 3 complex);GO:0006412(translation);GO:0006413(transl…	03013(RNA transport)	yes
ENSG00000170345	FOS	0.350659	8.02062e-92	3.13646e-87	0.104	0.035	Fos proto-oncogene, AP-1 transcription factor subunit [Source:HGNC Symbol;Acc:HGNC:3796]	GO:0000785(chromatin);GO:0000976(transcription cis-regulatory region binding);GO:0000978(RNA polymerase II cis-regulatory region sequence-specific DNA binding);GO:0000979(RNA polymerase II core promoter sequence-specific DNA binding);GO:0000981(DNA-binding transcription factor activity, RNA polymerase II-specific);GO:0001221(transcription coregulator binding);GO:0001228(DNA-binding transcription …	01522(Endocrine resistance);04010(MAPK signaling pathway);04024(cAMP signaling pathway);04210(Apoptosis);04380(Osteoclast differentiation);04620(Toll-like receptor signaling pathway);04657(IL-17 signaling pathway);04658(Th1 and Th2 cell differentiation);04659(Th17 cell differentiation);04660(T cell receptor signaling pathway);04662(B cell receptor signaling pathway);04668(TNF signaling pathway);0…	yes
ENSG00000197622	CDC42SE1	0.349607	2.42826e-97	9.49572e-93	0.632	0.529	CDC42 small effector 1 [Source:HGNC Symbol;Acc:HGNC:17719]	GO:0005095(GTPase inhibitor activity);GO:0005737(cytoplasm);GO:0005856(cytoskeleton);GO:0005886(plasma membrane);GO:0006909(phagocytosis);GO:0007165(signal transduction);GO:0008360(regulation of cell shape);GO:0016020(membrane);GO:0030054(cell junction);GO:0031267(small GTPase binding);GO:0035023(regulation of Rho protein signal transduction)	NA	yes
ENSG00000089159	PXN	0.348973	1.0195e-74	3.98675e-70	0.33	0.229	paxillin [Source:HGNC Symbol;Acc:HGNC:9718]	GO:0001725(stress fiber);GO:0005515(protein binding);GO:0005737(cytoplasm);GO:0005829(cytosol);GO:0005856(cytoskeleton);GO:0005875(microtubule associated complex);GO:0005886(plasma membrane);GO:0005911(cell-cell junction);GO:0005925(focal adhesion);GO:0005938(cell cortex);GO:0007155(cell adhesion);GO:0007165(signal transduction);GO:0007172(signal complex assembly);GO:0007179(transforming growth f…	04062(Chemokine signaling pathway);04370(VEGF signaling pathway);04510(Focal adhesion);04670(Leukocyte transendothelial migration);04810(Regulation of actin cytoskeleton);05100(Bacterial invasion of epithelial cells);05131(Shigellosis);05135(Yersinia infection);05163(Human cytomegalovirus infection);05165(Human papillomavirus infection);05170(Human immunodeficiency virus 1 infection);05203(Viral …	yes
ENSG00000290039	ENSG00000290039	0.345322	2.64961e-53	1.03613e-48	0.152	0.09	novel transcript	NA	NA	yes
ENSG00000100599	RIN3	0.342827	1.173e-74	4.58701e-70	0.244	0.153	Ras and Rab interactor 3 [Source:HGNC Symbol;Acc:HGNC:18751]	GO:0002091(negative regulation of receptor internalization);GO:0005085(guanyl-nucleotide exchange factor activity);GO:0005096(GTPase activator activity);GO:0005515(protein binding);GO:0005737(cytoplasm);GO:0005768(endosome);GO:0005769(early endosome);GO:0005829(cytosol);GO:0006897(endocytosis);GO:0007165(signal transduction);GO:0016192(vesicle-mediated transport);GO:0030139(endocytic vesicle);GO:…	NA	yes
ENSG00000088179	PTPN4	0.342776	1.2127e-85	4.74226e-81	0.481	0.377	protein tyrosine phosphatase non-receptor type 4 [Source:HGNC Symbol;Acc:HGNC:9656]	GO:0004721(phosphoprotein phosphatase activity);GO:0004725(protein tyrosine phosphatase activity);GO:0004726(non-membrane spanning protein tyrosine phosphatase activity);GO:0005515(protein binding);GO:0005654(nucleoplasm);GO:0005737(cytoplasm);GO:0005829(cytosol);GO:0005856(cytoskeleton);GO:0005886(plasma membrane);GO:0006470(protein dephosphorylation);GO:0008092(cytoskeletal protein binding);GO:…	NA	yes
ENSG00000185885	IFITM1	0.341781	7.42004e-115	2.90161e-110	0.754	0.667	interferon induced transmembrane protein 1 [Source:HGNC Symbol;Acc:HGNC:5412]	GO:0001503(ossification);GO:0002376(immune system process);GO:0005515(protein binding);GO:0005764(lysosome);GO:0005765(lysosomal membrane);GO:0005886(plasma membrane);GO:0007166(cell surface receptor signaling pathway);GO:0008285(negative regulation of cell population proliferation);GO:0009615(response to virus);GO:0016020(membrane);GO:0030336(negative regulation of cell migration);GO:0032991(pro…	04662(B cell receptor signaling pathway)	yes
ENSG00000008083	JARID2	0.341469	1.20357e-73	4.70655e-69	0.213	0.126	jumonji and AT-rich interaction domain containing 2 [Source:HGNC Symbol;Acc:HGNC:6196]	GO:0000122(negative regulation of transcription by RNA polymerase II);GO:0001889(liver development);GO:0003677(DNA binding);GO:0003682(chromatin binding);GO:0005515(protein binding);GO:0005634(nucleus);GO:0005654(nucleoplasm);GO:0005739(mitochondrion);GO:0006325(chromatin organization);GO:0006338(chromatin remodeling);GO:0007417(central nervous system development);GO:0008283(cell population proli…	04550(Signaling pathways regulating pluripotency of stem cells)	yes
ENSG00000164292	RHOBTB3	0.341092	1.12867e-78	4.41367e-74	0.158	0.076	Rho related BTB domain containing 3 [Source:HGNC Symbol;Acc:HGNC:18757]	GO:0000166(nucleotide binding);GO:0003924(GTPase activity);GO:0005515(protein binding);GO:0005524(ATP binding);GO:0005525(GTP binding);GO:0005737(cytoplasm);GO:0005794(Golgi apparatus);GO:0005829(cytosol);GO:0008584(male gonad development);GO:0016787(hydrolase activity);GO:0016887(ATP hydrolysis activity);GO:0030162(regulation of proteolysis);GO:0031267(small GTPase binding);GO:0031625(ubiquitin …	NA	yes
ENSG00000160888	IER2	0.340569	4.27987e-92	1.67364e-87	0.621	0.528	immediate early response 2 [Source:HGNC Symbol;Acc:HGNC:28871]	GO:0003677(DNA binding);GO:0005515(protein binding);GO:0005634(nucleus);GO:0005654(nucleoplasm);GO:0005737(cytoplasm);GO:0030182(neuron differentiation);GO:0045944(positive regulation of transcription by RNA polymerase II);GO:0048870(cell motility);GO:0071774(response to fibroblast growth factor)	NA	yes
ENSG00000115956	PLEK	0.339868	3.98573e-133	1.55862e-128	0.82	0.752	pleckstrin [Source:HGNC Symbol;Acc:HGNC:9070]	GO:0002244(hematopoietic progenitor cell differentiation);GO:0002576(platelet degranulation);GO:0005080(protein kinase C binding);GO:0005515(protein binding);GO:0005576(extracellular region);GO:0005737(cytoplasm);GO:0005829(cytosol);GO:0005886(plasma membrane);GO:0006904(vesicle docking involved in exocytosis);GO:0007229(integrin-mediated signaling pathway);GO:0010572(positive regulation of plate…	NA	yes
ENSG00000136490	LIMD2	0.336694	1.81086e-93	7.08138e-89	0.625	0.526	LIM domain containing 2 [Source:HGNC Symbol;Acc:HGNC:28142]	GO:0005515(protein binding);GO:0005634(nucleus);GO:0005654(nucleoplasm);GO:0005737(cytoplasm);GO:0005829(cytosol);GO:0005886(plasma membrane);GO:0015629(actin cytoskeleton);GO:0046872(metal ion binding);GO:0051015(actin filament binding);GO:0051017(actin filament bundle assembly)	NA	yes
ENSG00000133104	SPART	0.336351	9.72956e-113	3.80475e-108	0.109	0.031	spartin [Source:HGNC Symbol;Acc:HGNC:18514]	GO:0005515(protein binding);GO:0005737(cytoplasm);GO:0005741(mitochondrial outer membrane);GO:0005811(lipid droplet);GO:0005829(cytosol);GO:0005886(plasma membrane);GO:0009838(abscission);GO:0030496(midbody);GO:0030509(BMP signaling pathway);GO:0030514(negative regulation of BMP signaling pathway);GO:0031625(ubiquitin protein ligase binding);GO:0034389(lipid droplet organization);GO:0043231(intra…	04144(Endocytosis)	yes
ENSG00000122862	SRGN	0.33537	1.93038e-136	7.54876e-132	0.861	0.791	serglycin [Source:HGNC Symbol;Acc:HGNC:9361]	GO:0001818(negative regulation of cytokine production);GO:0005515(protein binding);GO:0005576(extracellular region);GO:0005615(extracellular space);GO:0005764(lysosome);GO:0005794(Golgi apparatus);GO:0006915(apoptotic process);GO:0016485(protein processing);GO:0030141(secretory granule);GO:0030502(negative regulation of bone mineralization);GO:0031093(platelet alpha granule lumen);GO:0031214(biom…	NA	yes
ENSG00000188042	ARL4C	0.335313	3.64768e-120	1.42642e-115	0.808	0.756	ADP ribosylation factor like GTPase 4C [Source:HGNC Symbol;Acc:HGNC:698]	GO:0000166(nucleotide binding);GO:0003924(GTPase activity);GO:0005515(protein binding);GO:0005525(GTP binding);GO:0005634(nucleus);GO:0005737(cytoplasm);GO:0005829(cytosol);GO:0005886(plasma membrane);GO:0006886(intracellular protein transport);GO:0016020(membrane);GO:0030175(filopodium);GO:0032456(endocytic recycling);GO:0042995(cell projection);GO:0043014(alpha-tubulin binding)	NA	yes
ENSG00000197081	IGF2R	0.335311	1.28945e-73	5.04238e-69	0.398	0.305	insulin like growth factor 2 receptor [Source:HGNC Symbol;Acc:HGNC:5467]	GO:0000139(Golgi membrane);GO:0001889(liver development);GO:0001965(G-protein alpha-subunit binding);GO:0001972(retinoic acid binding);GO:0005010(insulin-like growth factor receptor activity);GO:0005515(protein binding);GO:0005520(insulin-like growth factor binding);GO:0005537(mannose binding);GO:0005615(extracellular space);GO:0005634(nucleus);GO:0005641(nuclear envelope lumen);GO:0005768(endoso…	04142(Lysosome);04144(Endocytosis)	yes
ENSG00000159388	BTG2	0.334392	7.47476e-69	2.92301e-64	0.208	0.124	BTG anti-proliferation factor 2 [Source:HGNC Symbol;Acc:HGNC:1131]	GO:0000122(negative regulation of transcription by RNA polymerase II);GO:0003714(transcription corepressor activity);GO:0005515(protein binding);GO:0005634(nucleus);GO:0005737(cytoplasm);GO:0005829(cytosol);GO:0006281(DNA repair);GO:0006479(protein methylation);GO:0006974(cellular response to DNA damage stimulus);GO:0007405(neuroblast proliferation);GO:0007406(negative regulation of neuroblast pr…	03018(RNA degradation)	yes
ENSG00000064393	HIPK2	0.334202	1.32973e-64	5.19992e-60	0.315	0.219	homeodomain interacting protein kinase 2 [Source:HGNC Symbol;Acc:HGNC:14402]	GO:0000122(negative regulation of transcription by RNA polymerase II);GO:0000166(nucleotide binding);GO:0001654(eye development);GO:0001934(positive regulation of protein phosphorylation);GO:0003713(transcription coactivator activity);GO:0003714(transcription corepressor activity);GO:0004672(protein kinase activity);GO:0004674(protein serine/threonine kinase activity);GO:0004713(protein tyrosine …	04218(Cellular senescence)	yes
ENSG00000110934	BIN2	0.333715	8.9875e-101	3.51456e-96	0.667	0.568	bridging integrator 2 [Source:HGNC Symbol;Acc:HGNC:1053]	GO:0001891(phagocytic cup);GO:0002102(podosome);GO:0005515(protein binding);GO:0005543(phospholipid binding);GO:0005576(extracellular region);GO:0005737(cytoplasm);GO:0005886(plasma membrane);GO:0005938(cell cortex);GO:0006911(phagocytosis, engulfment);GO:0016020(membrane);GO:0034774(secretory granule lumen);GO:0042995(cell projection);GO:0043229(intracellular organelle);GO:0060326(cell chemotaxi…	NA	yes
ENSG00000169896	ITGAM	0.333643	1.19329e-70	4.66637e-66	0.377	0.277	integrin subunit alpha M [Source:HGNC Symbol;Acc:HGNC:6149]	GO:0001540(amyloid-beta binding);GO:0001774(microglial cell activation);GO:0001851(complement component C3b binding);GO:0002376(immune system process);GO:0005178(integrin binding);GO:0005515(protein binding);GO:0005615(extracellular space);GO:0005886(plasma membrane);GO:0006898(receptor-mediated endocytosis);GO:0006911(phagocytosis, engulfment);GO:0007155(cell adhesion);GO:0007160(cell-matrix adh…	04015(Rap1 signaling pathway);04145(Phagosome);04514(Cell adhesion molecules);04610(Complement and coagulation cascades);04640(Hematopoietic cell lineage);04670(Leukocyte transendothelial migration);04810(Regulation of actin cytoskeleton);05133(Pertussis);05134(Legionellosis);05140(Leishmaniasis);05146(Amoebiasis);05150(Staphylococcus aureus infection);05152(Tuberculosis);05202(Transcriptional mi…	yes
ENSG00000073861	TBX21	0.332303	3.72904e-80	1.45824e-75	0.489	0.392	T-box transcription factor 21 [Source:HGNC Symbol;Acc:HGNC:11599]	GO:0000122(negative regulation of transcription by RNA polymerase II);GO:0000976(transcription cis-regulatory region binding);GO:0000978(RNA polymerase II cis-regulatory region sequence-specific DNA binding);GO:0000981(DNA-binding transcription factor activity, RNA polymerase II-specific);GO:0001227(DNA-binding transcription repressor activity, RNA polymerase II-specific);GO:0001228(DNA-binding t…	04658(Th1 and Th2 cell differentiation);04659(Th17 cell differentiation);05321(Inflammatory bowel disease)	yes
ENSG00000189430	NCR1	0.331838	1.4968e-71	5.85324e-67	0.233	0.147	natural cytotoxicity triggering receptor 1 [Source:HGNC Symbol;Acc:HGNC:6731]	GO:0005515(protein binding);GO:0005886(plasma membrane);GO:0006968(cellular defense response);GO:0007165(signal transduction);GO:0016020(membrane);GO:0016514(SWI/SNF complex);GO:0030101(natural killer cell activation);GO:0042269(regulation of natural killer cell mediated cytotoxicity)	04650(Natural killer cell mediated cytotoxicity)	yes
ENSG00000176845	METRNL	0.329273	8.53506e-67	3.33764e-62	0.292	0.213	meteorin like, glial cell differentiation regulator [Source:HGNC Symbol;Acc:HGNC:27584]	GO:0003674(molecular_function);GO:0005179(hormone activity);GO:0005576(extracellular region);GO:0005615(extracellular space);GO:0007165(signal transduction);GO:0009409(response to cold);GO:0014850(response to muscle activity);GO:0045444(fat cell differentiation);GO:0050728(negative regulation of inflammatory response);GO:0050873(brown fat cell differentiation);GO:0070062(extracellular exosome);GO…	NA	yes
ENSG00000131051	RBM39	0.328313	3.54581e-114	1.38659e-109	0.767	0.685	RNA binding motif protein 39 [Source:HGNC Symbol;Acc:HGNC:15923]	GO:0003676(nucleic acid binding);GO:0003723(RNA binding);GO:0005515(protein binding);GO:0005634(nucleus);GO:0005654(nucleoplasm);GO:0006396(RNA processing);GO:0006397(mRNA processing);GO:0008380(RNA splicing);GO:0015630(microtubule cytoskeleton);GO:0016607(nuclear speck);GO:0032991(protein-containing complex);GO:0034451(centriolar satellite);GO:0048024(regulation of mRNA splicing, via spliceosome…	NA	yes
ENSG00000290541	CYP4F29P	0.327445	2.32206e-85	9.0804e-81	0.116	0.045	cytochrome P450 family 4 subfamily F member 29, pseudogene [Source:NCBI gene (formerly Entrezgene);Acc:54055]	NA	NA	yes
ENSG00000112576	CCND3	0.327033	7.01692e-86	2.74397e-81	0.591	0.485	cyclin D3 [Source:HGNC Symbol;Acc:HGNC:1585]	GO:0000079(regulation of cyclin-dependent protein serine/threonine kinase activity);GO:0000082(G1/S transition of mitotic cell cycle);GO:0000122(negative regulation of transcription by RNA polymerase II);GO:0000307(cyclin-dependent protein kinase holoenzyme complex);GO:0001934(positive regulation of protein phosphorylation);GO:0004693(cyclin-dependent protein serine/threonine kinase activity);GO:…	04110(Cell cycle);04115(p53 signaling pathway);04151(PI3K-Akt signaling pathway);04218(Cellular senescence);04310(Wnt signaling pathway);04390(Hippo signaling pathway);04510(Focal adhesion);04630(JAK-STAT signaling pathway);05162(Measles);05164(Influenza A);05165(Human papillomavirus infection);05166(Human T-cell leukemia virus 1 infection);05169(Epstein-Barr virus infection);05200(Pathways in ca…	yes
ENSG00000132359	RAP1GAP2	0.326715	6.77318e-68	2.64865e-63	0.219	0.135	RAP1 GTPase activating protein 2 [Source:HGNC Symbol;Acc:HGNC:29176]	GO:0002250(adaptive immune response);GO:0005096(GTPase activator activity);GO:0005515(protein binding);GO:0005737(cytoplasm);GO:0005813(centrosome);GO:0005829(cytosol);GO:0005886(plasma membrane);GO:0008361(regulation of cell size);GO:0031965(nuclear membrane);GO:0048471(perinuclear region of cytoplasm);GO:0051056(regulation of small GTPase mediated signal transduction);GO:0090630(activation of G…	NA	yes
ENSG00000150045	KLRF1	0.326155	5.51066e-147	2.15495e-142	0.901	0.825	killer cell lectin like receptor F1 [Source:HGNC Symbol;Acc:HGNC:13342]	GO:0004888(transmembrane signaling receptor activity);GO:0005515(protein binding);GO:0005886(plasma membrane);GO:0007166(cell surface receptor signaling pathway);GO:0016020(membrane);GO:0030246(carbohydrate binding);GO:0032393(MHC class I receptor activity)	NA	yes
ENSG00000145649	GZMA	0.322795	1.35426e-222	5.29582e-218	0.986	0.966	granzyme A [Source:HGNC Symbol;Acc:HGNC:4708]	GO:0001772(immunological synapse);GO:0004252(serine-type endopeptidase activity);GO:0005515(protein binding);GO:0005576(extracellular region);GO:0005615(extracellular space);GO:0005634(nucleus);GO:0005737(cytoplasm);GO:0006508(proteolysis);GO:0006915(apoptotic process);GO:0006955(immune response);GO:0008233(peptidase activity);GO:0008236(serine-type peptidase activity);GO:0009617(response to bact…	04080(Neuroactive ligand-receptor interaction)	yes
ENSG00000121281	ADCY7	0.322086	8.75691e-71	3.42439e-66	0.217	0.134	adenylate cyclase 7 [Source:HGNC Symbol;Acc:HGNC:238]	GO:0000166(nucleotide binding);GO:0002819(regulation of adaptive immune response);GO:0004016(adenylate cyclase activity);GO:0005524(ATP binding);GO:0005886(plasma membrane);GO:0006171(cAMP biosynthetic process);GO:0007189(adenylate cyclase-activating G protein-coupled receptor signaling pathway);GO:0007193(adenylate cyclase-inhibiting G protein-coupled receptor signaling pathway);GO:0009190(cycli…	00230(Purine metabolism);01100(Metabolic pathways);01522(Endocrine resistance);04015(Rap1 signaling pathway);04020(Calcium signaling pathway);04022(cGMP-PKG signaling pathway);04024(cAMP signaling pathway);04062(Chemokine signaling pathway);04072(Phospholipase D signaling pathway);04114(Oocyte meiosis);04211(Longevity regulating pathway);04213(Longevity regulating pathway - multiple species);0426…	yes
ENSG00000109046	WSB1	0.321579	1.61555e-63	6.31759e-59	0.324	0.234	WD repeat and SOCS box containing 1 [Source:HGNC Symbol;Acc:HGNC:19221]	GO:0000209(protein polyubiquitination);GO:0005515(protein binding);GO:0005737(cytoplasm);GO:0005829(cytosol);GO:0008150(biological_process);GO:0016567(protein ubiquitination);GO:0035556(intracellular signal transduction);GO:0044314(protein K27-linked ubiquitination);GO:0061630(ubiquitin protein ligase activity);GO:0140454(protein aggregate center assembly)	NA	yes
ENSG00000153310	CYRIB	0.317202	1.24018e-94	4.84972e-90	0.663	0.567	CYFIP related Rac1 interactor B [Source:HGNC Symbol;Acc:HGNC:25216]	GO:0001916(positive regulation of T cell mediated cytotoxicity);GO:0005515(protein binding);GO:0005576(extracellular region);GO:0005739(mitochondrion);GO:0005929(cilium);GO:0016020(membrane);GO:0023030(MHC class Ib protein binding, via antigen binding groove);GO:0030334(regulation of cell migration);GO:0030833(regulation of actin filament polymerization);GO:0030837(negative regulation of actin fi…	NA	yes
ENSG00000142864	SERBP1	0.315959	1.08271e-78	4.23395e-74	0.561	0.464	SERPINE1 mRNA binding protein 1 [Source:HGNC Symbol;Acc:HGNC:17860]	GO:0003723(RNA binding);GO:0003730(mRNA 3'-UTR binding);GO:0005515(protein binding);GO:0005634(nucleus);GO:0005737(cytoplasm);GO:0005829(cytosol);GO:0016020(membrane);GO:0017148(negative regulation of translation);GO:0030371(translation repressor activity);GO:0030578(PML body organization);GO:0032183(SUMO binding);GO:0043022(ribosome binding);GO:0043488(regulation of mRNA stability);GO:0045296(ca…	NA	yes
ENSG00000177674	AGTRAP	0.315602	1.25585e-68	4.91099e-64	0.318	0.233	angiotensin II receptor associated protein [Source:HGNC Symbol;Acc:HGNC:13539]	GO:0000139(Golgi membrane);GO:0001666(response to hypoxia);GO:0004945(angiotensin type II receptor activity);GO:0005515(protein binding);GO:0005783(endoplasmic reticulum);GO:0005789(endoplasmic reticulum membrane);GO:0005794(Golgi apparatus);GO:0005886(plasma membrane);GO:0005938(cell cortex);GO:0008217(regulation of blood pressure);GO:0016020(membrane);GO:0030659(cytoplasmic vesicle membrane);GO…	NA	yes
ENSG00000147459	DOCK5	0.315236	1.72397e-85	6.74159e-81	0.107	0.039	dedicator of cytokinesis 5 [Source:HGNC Symbol;Acc:HGNC:23476]	GO:0002102(podosome);GO:0005085(guanyl-nucleotide exchange factor activity);GO:0005096(GTPase activator activity);GO:0005515(protein binding);GO:0005737(cytoplasm);GO:0005829(cytosol);GO:0005886(plasma membrane);GO:0007264(small GTPase mediated signal transduction);GO:0007520(myoblast fusion);GO:0010634(positive regulation of epithelial cell migration);GO:0016020(membrane);GO:0016477(cell migrati…	NA	yes
ENSG00000112079	STK38	0.314918	6.92576e-64	2.70832e-59	0.388	0.295	serine/threonine kinase 38 [Source:HGNC Symbol;Acc:HGNC:17847]	GO:0000166(nucleotide binding);GO:0000287(magnesium ion binding);GO:0004672(protein kinase activity);GO:0004674(protein serine/threonine kinase activity);GO:0005515(protein binding);GO:0005524(ATP binding);GO:0005634(nucleus);GO:0005737(cytoplasm);GO:0005829(cytosol);GO:0006468(protein phosphorylation);GO:0016301(kinase activity);GO:0016310(phosphorylation);GO:0016740(transferase activity);GO:001…	NA	yes
ENSG00000196352	CD55	0.314357	1.09417e-70	4.27876e-66	0.134	0.064	CD55 molecule (Cromer blood group) [Source:HGNC Symbol;Acc:HGNC:2665]	GO:0000139(Golgi membrane);GO:0001618(virus receptor activity);GO:0002376(immune system process);GO:0002726(positive regulation of T cell cytokine production);GO:0005515(protein binding);GO:0005576(extracellular region);GO:0005886(plasma membrane);GO:0006958(complement activation, classical pathway);GO:0007204(positive regulation of cytosolic calcium ion concentration);GO:0008289(lipid binding);G…	04610(Complement and coagulation cascades);04640(Hematopoietic cell lineage);05416(Viral myocarditis)	yes
ENSG00000165025	SYK	0.313026	2.61227e-83	1.02153e-78	0.128	0.053	spleen associated tyrosine kinase [Source:HGNC Symbol;Acc:HGNC:11491]	GO:0000166(nucleotide binding);GO:0001525(angiogenesis);GO:0001775(cell activation);GO:0001784(phosphotyrosine residue binding);GO:0001819(positive regulation of cytokine production);GO:0001820(serotonin secretion);GO:0001945(lymph vessel development);GO:0002092(positive regulation of receptor internalization);GO:0002223(stimulatory C-type lectin receptor signaling pathway);GO:0002250(adaptive im…	04064(NF-kappa B signaling pathway);04072(Phospholipase D signaling pathway);04151(PI3K-Akt signaling pathway);04380(Osteoclast differentiation);04611(Platelet activation);04625(C-type lectin receptor signaling pathway);04650(Natural killer cell mediated cytotoxicity);04662(B cell receptor signaling pathway);04664(Fc epsilon RI signaling pathway);04666(Fc gamma R-mediated phagocytosis);05152(Tube…	yes
ENSG00000235437	LINC01278	0.312666	2.02886e-75	7.93384e-71	0.15	0.072	long intergenic non-protein coding RNA 1278 [Source:HGNC Symbol;Acc:HGNC:28090]	NA	NA	yes
ENSG00000162924	REL	0.312088	1.46712e-60	5.73718e-56	0.24	0.157	REL proto-oncogene, NF-kB subunit [Source:HGNC Symbol;Acc:HGNC:9954]	GO:0000785(chromatin);GO:0000978(RNA polymerase II cis-regulatory region sequence-specific DNA binding);GO:0000981(DNA-binding transcription factor activity, RNA polymerase II-specific);GO:0001228(DNA-binding transcription activator activity, RNA polymerase II-specific);GO:0003677(DNA binding);GO:0003700(DNA-binding transcription factor activity);GO:0005515(protein binding);GO:0005634(nucleus);GO…	04014(Ras signaling pathway);05202(Transcriptional misregulation in cancer);05203(Viral carcinogenesis)	yes
ENSG00000187514	PTMA	0.31201	6.50968e-310	2.54561e-305	0.998	0.995	prothymosin alpha [Source:HGNC Symbol;Acc:HGNC:9623]	GO:0005515(protein binding);GO:0005634(nucleus);GO:0005654(nucleoplasm);GO:0005829(cytosol);GO:0006351(DNA-templated transcription);GO:0042393(histone binding);GO:0043066(negative regulation of apoptotic process);GO:0043167(ion binding);GO:0045944(positive regulation of transcription by RNA polymerase II);GO:0140297(DNA-binding transcription factor binding)	NA	yes
ENSG00000126773	PCNX4	0.309705	4.67586e-63	1.82849e-58	0.186	0.113	pecanex 4 [Source:HGNC Symbol;Acc:HGNC:20349]	GO:0005515(protein binding);GO:0016020(membrane)	NA	yes
ENSG00000185697	MYBL1	0.309564	5.59631e-61	2.18844e-56	0.425	0.34	MYB proto-oncogene like 1 [Source:HGNC Symbol;Acc:HGNC:7547]	GO:0000278(mitotic cell cycle);GO:0000978(RNA polymerase II cis-regulatory region sequence-specific DNA binding);GO:0000981(DNA-binding transcription factor activity, RNA polymerase II-specific);GO:0001228(DNA-binding transcription activator activity, RNA polymerase II-specific);GO:0003677(DNA binding);GO:0005634(nucleus);GO:0005654(nucleoplasm);GO:0006355(regulation of DNA-templated transcriptio…	NA	yes
ENSG00000186088	GSAP	0.309227	5.25398e-60	2.05457e-55	0.203	0.126	gamma-secretase activating protein [Source:HGNC Symbol;Acc:HGNC:28042]	GO:0001540(amyloid-beta binding);GO:0005515(protein binding);GO:0005794(Golgi apparatus);GO:0005802(trans-Golgi network);GO:0030162(regulation of proteolysis);GO:1902004(positive regulation of amyloid-beta formation)	NA	yes
ENSG00000163590	PPM1L	0.30797	2.4149e-75	9.44346e-71	0.127	0.055	protein phosphatase, Mg2+/Mn2+ dependent 1L [Source:HGNC Symbol;Acc:HGNC:16381]	GO:0000165(MAPK cascade);GO:0004721(phosphoprotein phosphatase activity);GO:0004722(protein serine/threonine phosphatase activity);GO:0005789(endoplasmic reticulum membrane);GO:0006470(protein dephosphorylation);GO:0007178(transmembrane receptor protein serine/threonine kinase signaling pathway);GO:0016020(membrane);GO:0016787(hydrolase activity);GO:0017018(myosin phosphatase activity);GO:0030148…	NA	yes
ENSG00000100023	PPIL2	0.307324	8.46493e-65	3.31021e-60	0.228	0.149	peptidylprolyl isomerase like 2 [Source:HGNC Symbol;Acc:HGNC:9261]	GO:0000209(protein polyubiquitination);GO:0000413(protein peptidyl-prolyl isomerization);GO:0003755(peptidyl-prolyl cis-trans isomerase activity);GO:0004842(ubiquitin-protein transferase activity);GO:0005515(protein binding);GO:0005634(nucleus);GO:0005654(nucleoplasm);GO:0005681(spliceosomal complex);GO:0005737(cytoplasm);GO:0005796(Golgi lumen);GO:0005886(plasma membrane);GO:0006397(mRNA process…	04120(Ubiquitin mediated proteolysis)	yes
ENSG00000163565	IFI16	0.307004	6.46104e-72	2.52659e-67	0.551	0.463	interferon gamma inducible protein 16 [Source:HGNC Symbol;Acc:HGNC:5395]	GO:0000122(negative regulation of transcription by RNA polymerase II);GO:0001819(positive regulation of cytokine production);GO:0002218(activation of innate immune response);GO:0002376(immune system process);GO:0003677(DNA binding);GO:0003690(double-stranded DNA binding);GO:0003723(RNA binding);GO:0005515(protein binding);GO:0005634(nucleus);GO:0005654(nucleoplasm);GO:0005730(nucleolus);GO:000573…	04621(NOD-like receptor signaling pathway)	yes
ENSG00000180739	S1PR5	0.306951	1.48397e-69	5.80308e-65	0.456	0.367	sphingosine-1-phosphate receptor 5 [Source:HGNC Symbol;Acc:HGNC:14299]	GO:0003376(sphingosine-1-phosphate receptor signaling pathway);GO:0004930(G protein-coupled receptor activity);GO:0005515(protein binding);GO:0005886(plasma membrane);GO:0007165(signal transduction);GO:0007186(G protein-coupled receptor signaling pathway);GO:0016020(membrane);GO:0038036(sphingosine-1-phosphate receptor activity);GO:0045664(regulation of neuron differentiation)	04071(Sphingolipid signaling pathway);04080(Neuroactive ligand-receptor interaction)	yes
ENSG00000177200	CHD9	0.30687	1.27321e-58	4.9789e-54	0.241	0.162	chromodomain helicase DNA binding protein 9 [Source:HGNC Symbol;Acc:HGNC:25701]	GO:0000166(nucleotide binding);GO:0003677(DNA binding);GO:0004386(helicase activity);GO:0005515(protein binding);GO:0005524(ATP binding);GO:0005634(nucleus);GO:0005654(nucleoplasm);GO:0005737(cytoplasm);GO:0005829(cytosol);GO:0006325(chromatin organization);GO:0006338(chromatin remodeling);GO:0016787(hydrolase activity);GO:0016887(ATP hydrolysis activity);GO:0140658(ATP-dependent chromatin remode…	NA	yes
ENSG00000160310	PRMT2	0.306264	1.52633e-86	5.9687e-82	0.718	0.627	protein arginine methyltransferase 2 [Source:HGNC Symbol;Acc:HGNC:5186]	GO:0003713(transcription coactivator activity);GO:0005515(protein binding);GO:0005634(nucleus);GO:0005654(nucleoplasm);GO:0005730(nucleolus);GO:0005737(cytoplasm);GO:0005829(cytosol);GO:0006338(chromatin remodeling);GO:0006479(protein methylation);GO:0006807(nitrogen compound metabolic process);GO:0007165(signal transduction);GO:0008168(methyltransferase activity);GO:0008276(protein methyltransfe…	NA	yes
ENSG00000175334	BANF1	0.304289	3.51235e-66	1.3735e-61	0.4	0.307	BAF nuclear assembly factor 1 [Source:HGNC Symbol;Acc:HGNC:17397]	GO:0000785(chromatin);GO:0000793(condensed chromosome);GO:0003677(DNA binding);GO:0003690(double-stranded DNA binding);GO:0005515(protein binding);GO:0005634(nucleus);GO:0005635(nuclear envelope);GO:0005654(nucleoplasm);GO:0005694(chromosome);GO:0005737(cytoplasm);GO:0005829(cytosol);GO:0006325(chromatin organization);GO:0006979(response to oxidative stress);GO:0007084(mitotic nuclear membrane re…	NA	yes
ENSG00000101695	RNF125	0.304034	5.32347e-59	2.08174e-54	0.325	0.235	ring finger protein 125 [Source:HGNC Symbol;Acc:HGNC:21150]	GO:0000139(Golgi membrane);GO:0000209(protein polyubiquitination);GO:0002039(p53 binding);GO:0002250(adaptive immune response);GO:0002376(immune system process);GO:0005515(protein binding);GO:0005794(Golgi apparatus);GO:0006511(ubiquitin-dependent protein catabolic process);GO:0008270(zinc ion binding);GO:0016020(membrane);GO:0016567(protein ubiquitination);GO:0016740(transferase activity);GO:003…	04622(RIG-I-like receptor signaling pathway)	yes
ENSG00000213722	DDAH2	0.303997	7.19669e-71	2.81427e-66	0.125	0.057	dimethylarginine dimethylaminohydrolase 2 [Source:HGNC Symbol;Acc:HGNC:2716]	GO:0000052(citrulline metabolic process);GO:0003824(catalytic activity);GO:0005515(protein binding);GO:0005737(cytoplasm);GO:0005739(mitochondrion);GO:0005829(cytosol);GO:0006525(arginine metabolic process);GO:0006527(arginine catabolic process);GO:0006809(nitric oxide biosynthetic process);GO:0007263(nitric oxide mediated signal transduction);GO:0016403(dimethylargininase activity);GO:0016597(am…	NA	yes
ENSG00000123329	ARHGAP9	0.302966	5.1111e-58	1.9987e-53	0.238	0.154	Rho GTPase activating protein 9 [Source:HGNC Symbol;Acc:HGNC:14130]	GO:0005096(GTPase activator activity);GO:0005515(protein binding);GO:0005547(phosphatidylinositol-3,4,5-trisphosphate binding);GO:0005576(extracellular region);GO:0005737(cytoplasm);GO:0005829(cytosol);GO:0007165(signal transduction);GO:0008289(lipid binding);GO:0034774(secretory granule lumen);GO:0043087(regulation of GTPase activity);GO:0051056(regulation of small GTPase mediated signal transdu…	NA	yes
ENSG00000130303	BST2	0.301028	1.75568e-73	6.86558e-69	0.557	0.462	bone marrow stromal cell antigen 2 [Source:HGNC Symbol;Acc:HGNC:1119]	GO:0002376(immune system process);GO:0002737(negative regulation of plasmacytoid dendritic cell cytokine production);GO:0003723(RNA binding);GO:0005515(protein binding);GO:0005737(cytoplasm);GO:0005768(endosome);GO:0005770(late endosome);GO:0005771(multivesicular body);GO:0005794(Golgi apparatus);GO:0005886(plasma membrane);GO:0008191(metalloendopeptidase inhibitor activity);GO:0009615(response t…	05168(Herpes simplex virus 1 infection);05170(Human immunodeficiency virus 1 infection)	yes
ENSG00000124570	SERPINB6	0.299212	1.59547e-59	6.23907e-55	0.364	0.281	serpin family B member 6 [Source:HGNC Symbol;Acc:HGNC:8950]	GO:0002020(protease binding);GO:0004867(serine-type endopeptidase inhibitor activity);GO:0005576(extracellular region);GO:0005615(extracellular space);GO:0005737(cytoplasm);GO:0005829(cytosol);GO:0005886(plasma membrane);GO:0007605(sensory perception of sound);GO:0010466(negative regulation of peptidase activity);GO:0010951(negative regulation of endopeptidase activity);GO:0016020(membrane);GO:00…	05146(Amoebiasis)	yes
ENSG00000134602	STK26	0.298736	1.42077e-59	5.55594e-55	0.235	0.159	serine/threonine kinase 26 [Source:HGNC Symbol;Acc:HGNC:18174]	GO:0000166(nucleotide binding);GO:0000287(magnesium ion binding);GO:0004672(protein kinase activity);GO:0004674(protein serine/threonine kinase activity);GO:0005515(protein binding);GO:0005524(ATP binding);GO:0005737(cytoplasm);GO:0005794(Golgi apparatus);GO:0005798(Golgi-associated vesicle);GO:0005829(cytosol);GO:0006468(protein phosphorylation);GO:0006915(apoptotic process);GO:0009267(cellular …	NA	yes
ENSG00000180964	TCEAL8	0.297762	1.39943e-56	5.47249e-52	0.188	0.112	transcription elongation factor A like 8 [Source:HGNC Symbol;Acc:HGNC:28683]	GO:0005515(protein binding);GO:0005634(nucleus)	NA	yes
ENSG00000182568	SATB1	0.296472	2.46522e-56	9.64025e-52	0.189	0.115	SATB homeobox 1 [Source:HGNC Symbol;Acc:HGNC:10541]	GO:0000122(negative regulation of transcription by RNA polymerase II);GO:0000785(chromatin);GO:0000977(RNA polymerase II transcription regulatory region sequence-specific DNA binding);GO:0000978(RNA polymerase II cis-regulatory region sequence-specific DNA binding);GO:0000981(DNA-binding transcription factor activity, RNA polymerase II-specific);GO:0001227(DNA-binding transcription repressor acti…	NA	yes
ENSG00000113580	NR3C1	0.296199	3.64477e-60	1.42529e-55	0.311	0.234	nuclear receptor subfamily 3 group C member 1 [Source:HGNC Symbol;Acc:HGNC:7978]	GO:0000122(negative regulation of transcription by RNA polymerase II);GO:0000785(chromatin);GO:0000977(RNA polymerase II transcription regulatory region sequence-specific DNA binding);GO:0000978(RNA polymerase II cis-regulatory region sequence-specific DNA binding);GO:0000981(DNA-binding transcription factor activity, RNA polymerase II-specific);GO:0001046(core promoter sequence-specific DNA bind…	04080(Neuroactive ligand-receptor interaction)	yes
ENSG00000153113	CAST	0.295898	4.89702e-78	1.91498e-73	0.666	0.587	calpastatin [Source:HGNC Symbol;Acc:HGNC:1515]	GO:0003723(RNA binding);GO:0004866(endopeptidase inhibitor activity);GO:0004869(cysteine-type endopeptidase inhibitor activity);GO:0005515(protein binding);GO:0005737(cytoplasm);GO:0005783(endoplasmic reticulum);GO:0005829(cytosol);GO:0010466(negative regulation of peptidase activity);GO:0010859(calcium-dependent cysteine-type endopeptidase inhibitor activity);GO:0016020(membrane);GO:0030414(pept…	05131(Shigellosis)	yes
ENSG00000251301	LINC02384	0.295855	2.96572e-54	1.15974e-49	0.226	0.149	long intergenic non-protein coding RNA 2384 [Source:HGNC Symbol;Acc:HGNC:53308]	NA	NA	yes
ENSG00000187118	CMC1	0.295741	7.99065e-59	3.12474e-54	0.603	0.499	C-X9-C motif containing 1 [Source:HGNC Symbol;Acc:HGNC:28783]	GO:0005739(mitochondrion);GO:0046872(metal ion binding)	NA	yes
ENSG00000170873	MTSS1	0.294872	2.89025e-55	1.13023e-50	0.181	0.107	MTSS I-BAR domain containing 1 [Source:HGNC Symbol;Acc:HGNC:20443]	GO:0001726(ruffle);GO:0003779(actin binding);GO:0003785(actin monomer binding);GO:0005102(signaling receptor binding);GO:0005515(protein binding);GO:0005543(phospholipid binding);GO:0005737(cytoplasm);GO:0005856(cytoskeleton);GO:0007009(plasma membrane organization);GO:0007155(cell adhesion);GO:0007169(transmembrane receptor protein tyrosine kinase signaling pathway);GO:0015629(actin cytoskeleton…	NA	yes
ENSG00000148400	NOTCH1	0.294844	2.44819e-65	9.57364e-61	0.144	0.072	notch receptor 1 [Source:HGNC Symbol;Acc:HGNC:7881]	GO:0000122(negative regulation of transcription by RNA polymerase II);GO:0000139(Golgi membrane);GO:0001525(angiogenesis);GO:0001554(luteolysis);GO:0001669(acrosomal vesicle);GO:0001701(in utero embryonic development);GO:0001837(epithelial to mesenchymal transition);GO:0001889(liver development);GO:0001947(heart looping);GO:0002040(sprouting angiogenesis);GO:0002052(positive regulation of neurobl…	01522(Endocrine resistance);04330(Notch signaling pathway);04658(Th1 and Th2 cell differentiation);04919(Thyroid hormone signaling pathway);05020(Prion disease);05165(Human papillomavirus infection);05200(Pathways in cancer);05206(MicroRNAs in cancer);05224(Breast cancer)	yes
ENSG00000075151	EIF4G3	0.293758	4.0173e-58	1.57097e-53	0.202	0.128	eukaryotic translation initiation factor 4 gamma 3 [Source:HGNC Symbol;Acc:HGNC:3298]	GO:0000339(RNA cap binding);GO:0003723(RNA binding);GO:0003729(mRNA binding);GO:0003743(translation initiation factor activity);GO:0005515(protein binding);GO:0005829(cytosol);GO:0006412(translation);GO:0006413(translational initiation);GO:0006417(regulation of translation);GO:0006446(regulation of translational initiation);GO:0007286(spermatid development);GO:0008135(translation factor activity,…	03013(RNA transport);05416(Viral myocarditis)	yes
ENSG00000197471	SPN	0.293184	3.48466e-65	1.36268e-60	0.555	0.467	sialophorin [Source:HGNC Symbol;Acc:HGNC:11249]	GO:0001562(response to protozoan);GO:0001808(negative regulation of type IV hypersensitivity);GO:0001931(uropod);GO:0001934(positive regulation of protein phosphorylation);GO:0002296(T-helper 1 cell lineage commitment);GO:0004888(transmembrane signaling receptor activity);GO:0005515(protein binding);GO:0005604(basement membrane);GO:0005615(extracellular space);GO:0005634(nucleus);GO:0005886(plasm…	04514(Cell adhesion molecules)	yes
ENSG00000254087	LYN	0.292359	6.09955e-54	2.38523e-49	0.218	0.139	LYN proto-oncogene, Src family tyrosine kinase [Source:HGNC Symbol;Acc:HGNC:6735]	GO:0000166(nucleotide binding);GO:0001782(B cell homeostasis);GO:0001817(regulation of cytokine production);GO:0001932(regulation of protein phosphorylation);GO:0001933(negative regulation of protein phosphorylation);GO:0001934(positive regulation of protein phosphorylation);GO:0002223(stimulatory C-type lectin receptor signaling pathway);GO:0002244(hematopoietic progenitor cell differentiation);…	04062(Chemokine signaling pathway);04064(NF-kappa B signaling pathway);04611(Platelet activation);04662(B cell receptor signaling pathway);04664(Fc epsilon RI signaling pathway);04666(Fc gamma R-mediated phagocytosis);04730(Long-term depression);05120(Epithelial cell signaling in Helicobacter pylori infection);05167(Kaposi sarcoma-associated herpesvirus infection);05169(Epstein-Barr virus infecti…	yes
ENSG00000100027	YPEL1	0.29027	2.24391e-52	8.77481e-48	0.238	0.16	yippee like 1 [Source:HGNC Symbol;Acc:HGNC:12845]	GO:0005634(nucleus);GO:0046872(metal ion binding)	NA	yes
ENSG00000003400	CASP10	0.290269	3.81703e-67	1.49265e-62	0.142	0.069	caspase 10 [Source:HGNC Symbol;Acc:HGNC:1500]	GO:0004197(cysteine-type endopeptidase activity);GO:0005515(protein binding);GO:0005737(cytoplasm);GO:0005829(cytosol);GO:0006508(proteolysis);GO:0006915(apoptotic process);GO:0006919(activation of cysteine-type endopeptidase activity involved in apoptotic process);GO:0008233(peptidase activity);GO:0008234(cysteine-type peptidase activity);GO:0008625(extrinsic apoptotic signaling pathway via deat…	04210(Apoptosis);04622(RIG-I-like receptor signaling pathway);04668(TNF signaling pathway);05152(Tuberculosis);05161(Hepatitis B)	yes
ENSG00000184730	APOBR	0.28987	3.3219e-62	1.29903e-57	0.154	0.081	apolipoprotein B receptor [Source:HGNC Symbol;Acc:HGNC:24087]	GO:0005886(plasma membrane);GO:0006629(lipid metabolic process);GO:0006641(triglyceride metabolic process);GO:0006869(lipid transport);GO:0006897(endocytosis);GO:0008202(steroid metabolic process);GO:0008203(cholesterol metabolic process);GO:0016020(membrane);GO:0030228(lipoprotein particle receptor activity);GO:0030229(very-low-density lipoprotein particle receptor activity);GO:0034361(very-low-…	NA	yes
ENSG00000135535	CD164	0.289815	8.84857e-67	3.46023e-62	0.541	0.449	CD164 molecule [Source:HGNC Symbol;Acc:HGNC:1632]	GO:0005515(protein binding);GO:0005576(extracellular region);GO:0005764(lysosome);GO:0005765(lysosomal membrane);GO:0005768(endosome);GO:0005886(plasma membrane);GO:0006955(immune response);GO:0007155(cell adhesion);GO:0007157(heterophilic cell-cell adhesion via plasma membrane cell adhesion molecules);GO:0007162(negative regulation of cell adhesion);GO:0007165(signal transduction);GO:0007517(mus…	04142(Lysosome)	yes
ENSG00000002834	LASP1	0.288707	8.31621e-54	3.25206e-49	0.254	0.175	LIM and SH3 protein 1 [Source:HGNC Symbol;Acc:HGNC:6513]	GO:0003779(actin binding);GO:0005515(protein binding);GO:0005737(cytoplasm);GO:0005856(cytoskeleton);GO:0005925(focal adhesion);GO:0005938(cell cortex);GO:0006811(ion transport);GO:0015075(ion transmembrane transporter activity);GO:0030864(cortical actin cytoskeleton);GO:0034220(ion transmembrane transport);GO:0045296(cadherin binding);GO:0046872(metal ion binding);GO:0051015(actin filament bindi…	NA	yes
ENSG00000160932	LY6E	0.288429	2.52733e-61	9.88311e-57	0.508	0.433	lymphocyte antigen 6 family member E [Source:HGNC Symbol;Acc:HGNC:6727]	GO:0005515(protein binding);GO:0005576(extracellular region);GO:0005886(plasma membrane);GO:0007166(cell surface receptor signaling pathway);GO:0016020(membrane);GO:0030550(acetylcholine receptor inhibitor activity);GO:0046597(negative regulation of viral entry into host cell)	NA	yes
ENSG00000090266	NDUFB2	0.28751	1.11734e-93	4.36937e-89	0.796	0.717	NADH:ubiquinone oxidoreductase subunit B2 [Source:HGNC Symbol;Acc:HGNC:7697]	GO:0005739(mitochondrion);GO:0005743(mitochondrial inner membrane);GO:0005747(mitochondrial respiratory chain complex I);GO:0006120(mitochondrial electron transport, NADH to ubiquinone);GO:0008137(NADH dehydrogenase (ubiquinone) activity);GO:0009060(aerobic respiration);GO:0016020(membrane);GO:0032981(mitochondrial respiratory chain complex I assembly);GO:0042776(proton motive force-driven mitoch…	00190(Oxidative phosphorylation);01100(Metabolic pathways);04714(Thermogenesis);04723(Retrograde endocannabinoid signaling);04932(Non-alcoholic fatty liver disease);05010(Alzheimer disease);05012(Parkinson disease);05014(Amyotrophic lateral sclerosis);05016(Huntington disease);05020(Prion disease);05022(Pathways of neurodegeneration - multiple diseases)	yes
ENSG00000076928	ARHGEF1	0.285976	2.66112e-58	1.04063e-53	0.43	0.342	Rho guanine nucleotide exchange factor 1 [Source:HGNC Symbol;Acc:HGNC:681]	GO:0001664(G protein-coupled receptor binding);GO:0003723(RNA binding);GO:0005085(guanyl-nucleotide exchange factor activity);GO:0005096(GTPase activator activity);GO:0005515(protein binding);GO:0005737(cytoplasm);GO:0005829(cytosol);GO:0005886(plasma membrane);GO:0007186(G protein-coupled receptor signaling pathway);GO:0007266(Rho protein signal transduction);GO:0016020(membrane);GO:0051056(regu…	04270(Vascular smooth muscle contraction);04611(Platelet activation);04810(Regulation of actin cytoskeleton);04928(Parathyroid hormone synthesis, secretion and action);05130(Pathogenic Escherichia coli infection);05135(Yersinia infection);05163(Human cytomegalovirus infection);05200(Pathways in cancer);05205(Proteoglycans in cancer)	yes
ENSG00000170315	UBB	0.285448	4.48646e-112	1.75443e-107	0.897	0.85	ubiquitin B [Source:HGNC Symbol;Acc:HGNC:12463]	GO:0005515(protein binding);GO:0005615(extracellular space);GO:0005634(nucleus);GO:0005654(nucleoplasm);GO:0005737(cytoplasm);GO:0005739(mitochondrion);GO:0005741(mitochondrial outer membrane);GO:0005789(endoplasmic reticulum membrane);GO:0005829(cytosol);GO:0005886(plasma membrane);GO:0007141(male meiosis I);GO:0007144(female meiosis I);GO:0008584(male gonad development);GO:0008585(female gonad …	04120(Ubiquitin mediated proteolysis);04137(Mitophagy - animal);05012(Parkinson disease);05022(Pathways of neurodegeneration - multiple diseases);05131(Shigellosis);05167(Kaposi sarcoma-associated herpesvirus infection)	yes
ENSG00000026751	SLAMF7	0.285032	8.46104e-51	3.30869e-46	0.325	0.244	SLAM family member 7 [Source:HGNC Symbol;Acc:HGNC:21394]	GO:0002250(adaptive immune response);GO:0002376(immune system process);GO:0005783(endoplasmic reticulum);GO:0005886(plasma membrane);GO:0007155(cell adhesion);GO:0009897(external side of plasma membrane);GO:0016020(membrane);GO:0030101(natural killer cell activation);GO:0042110(T cell activation);GO:0042267(natural killer cell mediated cytotoxicity);GO:0042802(identical protein binding);GO:004508…	NA	yes
ENSG00000107551	RASSF4	0.285003	1.02298e-47	4.00037e-43	0.203	0.133	Ras association domain family member 4 [Source:HGNC Symbol;Acc:HGNC:20793]	GO:0005515(protein binding);GO:0007049(cell cycle);GO:0007165(signal transduction)	04392(Hippo signaling pathway - multiple species)	yes
ENSG00000173917	HOXB2	0.284507	1.88645e-75	7.37697e-71	0.115	0.047	homeobox B2 [Source:HGNC Symbol;Acc:HGNC:5113]	GO:0000785(chromatin);GO:0000981(DNA-binding transcription factor activity, RNA polymerase II-specific);GO:0001228(DNA-binding transcription activator activity, RNA polymerase II-specific);GO:0002011(morphogenesis of an epithelial sheet);GO:0003677(DNA binding);GO:0003700(DNA-binding transcription factor activity);GO:0005515(protein binding);GO:0005634(nucleus);GO:0005654(nucleoplasm);GO:0006355(…	NA	yes
ENSG00000180917	CMTR2	0.283636	1.34914e-58	5.2758e-54	0.144	0.079	cap methyltransferase 2 [Source:HGNC Symbol;Acc:HGNC:25635]	GO:0004483(mRNA (nucleoside-2'-O-)-methyltransferase activity);GO:0005634(nucleus);GO:0005737(cytoplasm);GO:0006370(7-methylguanosine mRNA capping);GO:0006397(mRNA processing);GO:0008168(methyltransferase activity);GO:0008171(O-methyltransferase activity);GO:0016740(transferase activity);GO:0032259(methylation);GO:0097309(cap1 mRNA methylation);GO:0097310(cap2 mRNA methylation)	NA	yes
ENSG00000095794	CREM	0.283463	8.24418e-61	3.22389e-56	0.135	0.07	cAMP responsive element modulator [Source:HGNC Symbol;Acc:HGNC:2352]	GO:0000122(negative regulation of transcription by RNA polymerase II);GO:0000785(chromatin);GO:0000977(RNA polymerase II transcription regulatory region sequence-specific DNA binding);GO:0000978(RNA polymerase II cis-regulatory region sequence-specific DNA binding);GO:0000981(DNA-binding transcription factor activity, RNA polymerase II-specific);GO:0001227(DNA-binding transcription repressor acti…	04261(Adrenergic signaling in cardiomyocytes)	yes
ENSG00000238142	ENSG00000238142	0.282844	4.13204e-58	1.61583e-53	0.131	0.067	novel transcript	GO:0006412(translation);GO:0030533(triplet codon-amino acid adaptor activity)	NA	yes
ENSG00000186469	GNG2	0.282598	3.70237e-56	1.44781e-51	0.492	0.401	G protein subunit gamma 2 [Source:HGNC Symbol;Acc:HGNC:4404]	GO:0005515(protein binding);GO:0005834(heterotrimeric G-protein complex);GO:0005886(plasma membrane);GO:0007165(signal transduction);GO:0007186(G protein-coupled receptor signaling pathway);GO:0007191(adenylate cyclase-activating dopamine receptor signaling pathway);GO:0016020(membrane);GO:0031681(G-protein beta-subunit binding);GO:0048144(fibroblast proliferation);GO:0070062(extracellular exosom…	04014(Ras signaling pathway);04062(Chemokine signaling pathway);04151(PI3K-Akt signaling pathway);04371(Apelin signaling pathway);04713(Circadian entrainment);04723(Retrograde endocannabinoid signaling);04724(Glutamatergic synapse);04725(Cholinergic synapse);04726(Serotonergic synapse);04727(GABAergic synapse);04728(Dopaminergic synapse);04926(Relaxin signaling pathway);05032(Morphine addiction);…	yes
ENSG00000189403	HMGB1	0.281497	2.21566e-103	8.66436e-99	0.874	0.829	high mobility group box 1 [Source:HGNC Symbol;Acc:HGNC:4983]	GO:0000122(negative regulation of transcription by RNA polymerase II);GO:0000400(four-way junction DNA binding);GO:0000405(bubble DNA binding);GO:0000793(condensed chromosome);GO:0000976(transcription cis-regulatory region binding);GO:0001530(lipopolysaccharide binding);GO:0001773(myeloid dendritic cell activation);GO:0001786(phosphatidylserine binding);GO:0002218(activation of innate immune resp…	03410(Base excision repair);04140(Autophagy - animal);04217(Necroptosis)	yes
ENSG00000213445	SIPA1	0.281395	2.6455e-49	1.03452e-44	0.257	0.182	signal-induced proliferation-associated 1 [Source:HGNC Symbol;Acc:HGNC:10885]	GO:0002250(adaptive immune response);GO:0003382(epithelial cell morphogenesis);GO:0005096(GTPase activator activity);GO:0005515(protein binding);GO:0005634(nucleus);GO:0005737(cytoplasm);GO:0005794(Golgi apparatus);GO:0005829(cytosol);GO:0005886(plasma membrane);GO:0007010(cytoskeleton organization);GO:0007162(negative regulation of cell adhesion);GO:0007165(signal transduction);GO:0012505(endome…	04015(Rap1 signaling pathway);04670(Leukocyte transendothelial migration)	yes
ENSG00000129353	SLC44A2	0.281309	6.82744e-50	2.66987e-45	0.211	0.135	solute carrier family 44 member 2 [Source:HGNC Symbol;Acc:HGNC:17292]	GO:0005739(mitochondrion);GO:0005741(mitochondrial outer membrane);GO:0005765(lysosomal membrane);GO:0005886(plasma membrane);GO:0006656(phosphatidylcholine biosynthetic process);GO:0015220(choline transmembrane transporter activity);GO:0015871(choline transport);GO:0016020(membrane);GO:0022857(transmembrane transporter activity);GO:0034228(ethanolamine transmembrane transporter activity);GO:0034…	05231(Choline metabolism in cancer)	yes
ENSG00000117560	FASLG	0.280755	4.24351e-56	1.65942e-51	0.151	0.083	Fas ligand [Source:HGNC Symbol;Acc:HGNC:11936]	GO:0000122(negative regulation of transcription by RNA polymerase II);GO:0005102(signaling receptor binding);GO:0005123(death receptor binding);GO:0005125(cytokine activity);GO:0005164(tumor necrosis factor receptor binding);GO:0005515(protein binding);GO:0005576(extracellular region);GO:0005615(extracellular space);GO:0005634(nucleus);GO:0005764(lysosome);GO:0005886(plasma membrane);GO:0005901(c…	01524(Platinum drug resistance);04010(MAPK signaling pathway);04014(Ras signaling pathway);04060(Cytokine-cytokine receptor interaction);04068(FoxO signaling pathway);04151(PI3K-Akt signaling pathway);04210(Apoptosis);04217(Necroptosis);04650(Natural killer cell mediated cytotoxicity);04722(Neurotrophin signaling pathway);04932(Non-alcoholic fatty liver disease);04940(Type I diabetes mellitus);05…	yes
ENSG00000130775	THEMIS2	0.280563	1.73663e-49	6.79108e-45	0.242	0.164	thymocyte selection associated family member 2 [Source:HGNC Symbol;Acc:HGNC:16839]	GO:0002376(immune system process);GO:0005515(protein binding);GO:0005634(nucleus);GO:0005737(cytoplasm);GO:0006954(inflammatory response);GO:0007155(cell adhesion);GO:0050852(T cell receptor signaling pathway);GO:0050864(regulation of B cell activation)	NA	yes
ENSG00000075420	FNDC3B	0.279501	5.5066e-56	2.15336e-51	0.141	0.076	fibronectin type III domain containing 3B [Source:HGNC Symbol;Acc:HGNC:24670]	GO:0003723(RNA binding);GO:0005515(protein binding);GO:0016020(membrane)	NA	yes
ENSG00000107679	PLEKHA1	0.278919	1.5148e-48	5.92363e-44	0.307	0.224	pleckstrin homology domain containing A1 [Source:HGNC Symbol;Acc:HGNC:14335]	GO:0001553(luteinization);GO:0005515(protein binding);GO:0005634(nucleus);GO:0005654(nucleoplasm);GO:0005737(cytoplasm);GO:0005829(cytosol);GO:0005886(plasma membrane);GO:0007283(spermatogenesis);GO:0008209(androgen metabolic process);GO:0008210(estrogen metabolic process);GO:0008289(lipid binding);GO:0008585(female gonad development);GO:0009791(post-embryonic development);GO:0014065(phosphatidyl…	NA	yes
ENSG00000108622	ICAM2	0.278528	5.57992e-49	2.18203e-44	0.253	0.179	intercellular adhesion molecule 2 [Source:HGNC Symbol;Acc:HGNC:5345]	GO:0001931(uropod);GO:0005178(integrin binding);GO:0005886(plasma membrane);GO:0005902(microvillus);GO:0007155(cell adhesion);GO:0016020(membrane);GO:0032154(cleavage furrow);GO:0042995(cell projection);GO:0071944(cell periphery);GO:0098609(cell-cell adhesion)	04514(Cell adhesion molecules);04650(Natural killer cell mediated cytotoxicity)	yes
ENSG00000289340	ENSG00000289340	0.276776	2.62181e-63	1.02526e-58	0.103	0.044	novel transcript	NA	NA	yes
ENSG00000124575	H1-3	0.276403	1.65698e-39	6.47963e-35	0.254	0.184	H1.3 linker histone, cluster member [Source:HGNC Symbol;Acc:HGNC:4717]	GO:0000122(negative regulation of transcription by RNA polymerase II);GO:0000785(chromatin);GO:0000786(nucleosome);GO:0000791(euchromatin);GO:0003677(DNA binding);GO:0003690(double-stranded DNA binding);GO:0003723(RNA binding);GO:0005634(nucleus);GO:0005694(chromosome);GO:0006325(chromatin organization);GO:0006334(nucleosome assembly);GO:0006357(regulation of transcription by RNA polymerase II);G…	NA	yes
ENSG00000129355	CDKN2D	0.27471	1.11203e-59	4.3486e-55	0.534	0.452	cyclin dependent kinase inhibitor 2D [Source:HGNC Symbol;Acc:HGNC:1790]	GO:0000079(regulation of cyclin-dependent protein serine/threonine kinase activity);GO:0000731(DNA synthesis involved in DNA repair);GO:0004861(cyclin-dependent protein serine/threonine kinase inhibitor activity);GO:0005515(protein binding);GO:0005634(nucleus);GO:0005654(nucleoplasm);GO:0005737(cytoplasm);GO:0005829(cytosol);GO:0007049(cell cycle);GO:0007605(sensory perception of sound);GO:000828…	04068(FoxO signaling pathway);04110(Cell cycle)	yes
ENSG00000175550	DRAP1	0.273967	8.08435e-65	3.16138e-60	0.571	0.487	DR1 associated protein 1 [Source:HGNC Symbol;Acc:HGNC:3019]	GO:0000122(negative regulation of transcription by RNA polymerase II);GO:0001046(core promoter sequence-specific DNA binding);GO:0001091(RNA polymerase II general transcription initiation factor binding);GO:0003677(DNA binding);GO:0005515(protein binding);GO:0005634(nucleus);GO:0006366(transcription by RNA polymerase II);GO:0016251(RNA polymerase II general transcription initiation factor activit…	NA	yes
ENSG00000170310	STX8	0.273665	3.88371e-52	1.51872e-47	0.278	0.205	syntaxin 8 [Source:HGNC Symbol;Acc:HGNC:11443]	GO:0000149(SNARE binding);GO:0005484(SNAP receptor activity);GO:0005515(protein binding);GO:0005768(endosome);GO:0005769(early endosome);GO:0005770(late endosome);GO:0005783(endoplasmic reticulum);GO:0005802(trans-Golgi network);GO:0005829(cytosol);GO:0005886(plasma membrane);GO:0006886(intracellular protein transport);GO:0006906(vesicle fusion);GO:0012505(endomembrane system);GO:0016020(membrane…	04130(SNARE interactions in vesicular transport)	yes
ENSG00000245532	NEAT1	0.273528	5.44198e-72	2.12809e-67	0.863	0.82	nuclear paraspeckle assembly transcript 1 [Source:HGNC Symbol;Acc:HGNC:30815]	GO:0005515(protein binding);GO:0016442(RISC complex);GO:0035195(miRNA-mediated gene silencing);GO:0035198(miRNA binding);GO:0042382(paraspeckles);GO:0050729(positive regulation of inflammatory response);GO:0060965(negative regulation of miRNA-mediated gene silencing);GO:1901647(positive regulation of synoviocyte proliferation);GO:1905172(RISC complex binding)	NA	yes
ENSG00000197746	PSAP	0.273119	3.78451e-50	1.47993e-45	0.343	0.263	prosaposin [Source:HGNC Symbol;Acc:HGNC:9498]	GO:0002020(protease binding);GO:0005515(protein binding);GO:0005543(phospholipid binding);GO:0005576(extracellular region);GO:0005615(extracellular space);GO:0005737(cytoplasm);GO:0005764(lysosome);GO:0005765(lysosomal membrane);GO:0005770(late endosome);GO:0005886(plasma membrane);GO:0006629(lipid metabolic process);GO:0006665(sphingolipid metabolic process);GO:0007041(lysosomal transport);GO:00…	00600(Sphingolipid metabolism);04142(Lysosome)	yes
ENSG00000154451	GBP5	0.27212	1.08944e-46	4.26026e-42	0.421	0.342	guanylate binding protein 5 [Source:HGNC Symbol;Acc:HGNC:19895]	GO:0000139(Golgi membrane);GO:0000166(nucleotide binding);GO:0002218(activation of innate immune response);GO:0002376(immune system process);GO:0003924(GTPase activity);GO:0005515(protein binding);GO:0005525(GTP binding);GO:0005737(cytoplasm);GO:0005794(Golgi apparatus);GO:0006605(protein targeting);GO:0006954(inflammatory response);GO:0009617(response to bacterium);GO:0016020(membrane);GO:001678…	04621(NOD-like receptor signaling pathway)	yes
ENSG00000129968	ABHD17A	0.272083	1.61419e-83	6.3123e-79	0.782	0.724	abhydrolase domain containing 17A, depalmitoylase [Source:HGNC Symbol;Acc:HGNC:28756]	GO:0002084(protein depalmitoylation);GO:0005515(protein binding);GO:0005768(endosome);GO:0005886(plasma membrane);GO:0008474(palmitoyl-(protein) hydrolase activity);GO:0010008(endosome membrane);GO:0014069(postsynaptic density);GO:0016020(membrane);GO:0016607(nuclear speck);GO:0016787(hydrolase activity);GO:0042995(cell projection);GO:0043197(dendritic spine);GO:0043231(intracellular membrane-bou…	NA	yes
ENSG00000108669	CYTH1	0.271683	4.56181e-53	1.78389e-48	0.498	0.413	cytohesin 1 [Source:HGNC Symbol;Acc:HGNC:9501]	GO:0000139(Golgi membrane);GO:0005085(guanyl-nucleotide exchange factor activity);GO:0005515(protein binding);GO:0005737(cytoplasm);GO:0005829(cytosol);GO:0005886(plasma membrane);GO:0005912(adherens junction);GO:0005923(bicellular tight junction);GO:0008289(lipid binding);GO:0009898(cytoplasmic side of plasma membrane);GO:0016020(membrane);GO:0016192(vesicle-mediated transport);GO:0030155(regula…	04072(Phospholipase D signaling pathway);04144(Endocytosis);05130(Pathogenic Escherichia coli infection);05131(Shigellosis);05132(Salmonella infection)	yes
ENSG00000198604	BAZ1A	0.271518	7.57675e-44	2.96289e-39	0.251	0.18	bromodomain adjacent to zinc finger domain 1A [Source:HGNC Symbol;Acc:HGNC:960]	GO:0000228(nuclear chromosome);GO:0000785(chromatin);GO:0003677(DNA binding);GO:0005515(protein binding);GO:0005634(nucleus);GO:0005721(pericentric heterochromatin);GO:0006261(DNA-templated DNA replication);GO:0006275(regulation of DNA replication);GO:0006334(nucleosome assembly);GO:0006338(chromatin remodeling);GO:0006355(regulation of DNA-templated transcription);GO:0006357(regulation of transc…	NA	yes
ENSG00000119335	SET	0.270109	1.29325e-69	5.05725e-65	0.67	0.602	SET nuclear proto-oncogene [Source:HGNC Symbol;Acc:HGNC:10760]	GO:0000785(chromatin);GO:0003677(DNA binding);GO:0003682(chromatin binding);GO:0004864(protein phosphatase inhibitor activity);GO:0005515(protein binding);GO:0005634(nucleus);GO:0005654(nucleoplasm);GO:0005737(cytoplasm);GO:0005783(endoplasmic reticulum);GO:0005811(lipid droplet);GO:0005829(cytosol);GO:0006260(DNA replication);GO:0006334(nucleosome assembly);GO:0006337(nucleosome disassembly);GO:…	NA	yes
ENSG00000116667	C1orf21	0.26981	9.11161e-53	3.5631e-48	0.422	0.344	chromosome 1 open reading frame 21 [Source:HGNC Symbol;Acc:HGNC:15494]	GO:0005515(protein binding)	NA	yes
ENSG00000142347	MYO1F	0.269113	7.02396e-58	2.74672e-53	0.518	0.44	myosin IF [Source:HGNC Symbol;Acc:HGNC:7600]	GO:0000166(nucleotide binding);GO:0003774(cytoskeletal motor activity);GO:0003779(actin binding);GO:0005515(protein binding);GO:0005516(calmodulin binding);GO:0005524(ATP binding);GO:0005737(cytoplasm);GO:0005829(cytosol);GO:0007015(actin filament organization);GO:0008150(biological_process);GO:0015629(actin cytoskeleton);GO:0016459(myosin complex);GO:0016461(unconventional myosin complex);GO:003…	05130(Pathogenic Escherichia coli infection)	yes
ENSG00000175066	GK5	0.268942	6.76983e-43	2.64734e-38	0.299	0.225	glycerol kinase 5 [Source:HGNC Symbol;Acc:HGNC:28635]	GO:0000166(nucleotide binding);GO:0004370(glycerol kinase activity);GO:0005524(ATP binding);GO:0005739(mitochondrion);GO:0005975(carbohydrate metabolic process);GO:0006071(glycerol metabolic process);GO:0006641(triglyceride metabolic process);GO:0016301(kinase activity);GO:0016310(phosphorylation);GO:0016740(transferase activity);GO:0016773(phosphotransferase activity, alcohol group as acceptor);…	NA	yes
ENSG00000077984	CST7	0.268287	2.959e-134	1.15712e-129	0.972	0.962	cystatin F [Source:HGNC Symbol;Acc:HGNC:2479]	GO:0004866(endopeptidase inhibitor activity);GO:0004869(cysteine-type endopeptidase inhibitor activity);GO:0005515(protein binding);GO:0005576(extracellular region);GO:0005615(extracellular space);GO:0005737(cytoplasm);GO:0005764(lysosome);GO:0005768(endosome);GO:0005770(late endosome);GO:0005771(multivesicular body);GO:0005783(endoplasmic reticulum);GO:0005794(Golgi apparatus);GO:0006955(immune …	NA	yes
ENSG00000122566	HNRNPA2B1	0.26773	2.61476e-104	1.0225e-99	0.874	0.842	heterogeneous nuclear ribonucleoprotein A2/B1 [Source:HGNC Symbol;Acc:HGNC:5033]	GO:0000122(negative regulation of transcription by RNA polymerase II);GO:0000398(mRNA splicing, via spliceosome);GO:0000781(chromosome, telomeric region);GO:0003676(nucleic acid binding);GO:0003723(RNA binding);GO:0003730(mRNA 3'-UTR binding);GO:0005515(protein binding);GO:0005576(extracellular region);GO:0005634(nucleus);GO:0005654(nucleoplasm);GO:0005681(spliceosomal complex);GO:0005737(cytopla…	05014(Amyotrophic lateral sclerosis)	yes
ENSG00000163788	SNRK	0.267456	7.18776e-49	2.81078e-44	0.249	0.176	SNF related kinase [Source:HGNC Symbol;Acc:HGNC:30598]	GO:0000166(nucleotide binding);GO:0000287(magnesium ion binding);GO:0004672(protein kinase activity);GO:0004674(protein serine/threonine kinase activity);GO:0005524(ATP binding);GO:0005634(nucleus);GO:0005819(spindle);GO:0006468(protein phosphorylation);GO:0007049(cell cycle);GO:0016301(kinase activity);GO:0016310(phosphorylation);GO:0016740(transferase activity);GO:0030099(myeloid cell different…	NA	yes
ENSG00000104964	TLE5	0.267264	1.05662e-77	4.1319e-73	0.776	0.708	TLE family member 5, transcriptional modulator [Source:HGNC Symbol;Acc:HGNC:307]	GO:0000122(negative regulation of transcription by RNA polymerase II);GO:0001501(skeletal system development);GO:0003714(transcription corepressor activity);GO:0005515(protein binding);GO:0005634(nucleus);GO:0006355(regulation of DNA-templated transcription);GO:0006357(regulation of transcription by RNA polymerase II);GO:0010629(negative regulation of gene expression);GO:0016055(Wnt signaling pat…	NA	yes
ENSG00000128340	RAC2	0.266856	3.20304e-82	1.25255e-77	0.787	0.725	Rac family small GTPase 2 [Source:HGNC Symbol;Acc:HGNC:9802]	GO:0000166(nucleotide binding);GO:0003924(GTPase activity);GO:0005515(protein binding);GO:0005525(GTP binding);GO:0005635(nuclear envelope);GO:0005737(cytoplasm);GO:0005741(mitochondrial outer membrane);GO:0005789(endoplasmic reticulum membrane);GO:0005829(cytosol);GO:0005884(actin filament);GO:0005886(plasma membrane);GO:0005925(focal adhesion);GO:0006935(chemotaxis);GO:0007015(actin filament or…	04010(MAPK signaling pathway);04014(Ras signaling pathway);04015(Rap1 signaling pathway);04024(cAMP signaling pathway);04062(Chemokine signaling pathway);04071(Sphingolipid signaling pathway);04310(Wnt signaling pathway);04360(Axon guidance);04370(VEGF signaling pathway);04510(Focal adhesion);04520(Adherens junction);04650(Natural killer cell mediated cytotoxicity);04662(B cell receptor signaling…	yes
ENSG00000213928	IRF9	0.264761	2.75478e-42	1.07726e-37	0.19	0.129	interferon regulatory factor 9 [Source:HGNC Symbol;Acc:HGNC:6131]	GO:0000785(chromatin);GO:0000976(transcription cis-regulatory region binding);GO:0000978(RNA polymerase II cis-regulatory region sequence-specific DNA binding);GO:0000981(DNA-binding transcription factor activity, RNA polymerase II-specific);GO:0002376(immune system process);GO:0003677(DNA binding);GO:0003700(DNA-binding transcription factor activity);GO:0005515(protein binding);GO:0005634(nucleu…	04217(Necroptosis);04380(Osteoclast differentiation);04621(NOD-like receptor signaling pathway);04625(C-type lectin receptor signaling pathway);04630(JAK-STAT signaling pathway);05160(Hepatitis C);05162(Measles);05164(Influenza A);05165(Human papillomavirus infection);05167(Kaposi sarcoma-associated herpesvirus infection);05168(Herpes simplex virus 1 infection);05169(Epstein-Barr virus infection)…	yes
ENSG00000035115	SH3YL1	0.264185	1.16231e-58	4.54519e-54	0.114	0.054	SH3 and SYLF domain containing 1 [Source:HGNC Symbol;Acc:HGNC:29546]	GO:0005515(protein binding);GO:0006661(phosphatidylinositol biosynthetic process);GO:0019902(phosphatase binding);GO:0032587(ruffle membrane);GO:0035091(phosphatidylinositol binding);GO:1900027(regulation of ruffle assembly)	NA	yes
ENSG00000128294	TPST2	0.264038	1.08351e-56	4.23706e-52	0.478	0.406	tyrosylprotein sulfotransferase 2 [Source:HGNC Symbol;Acc:HGNC:12021]	GO:0000139(Golgi membrane);GO:0005783(endoplasmic reticulum);GO:0005794(Golgi apparatus);GO:0006478(peptidyl-tyrosine sulfation);GO:0008476(protein-tyrosine sulfotransferase activity);GO:0016020(membrane);GO:0016740(transferase activity);GO:0042803(protein homodimerization activity);GO:0050427(3'-phosphoadenosine 5'-phosphosulfate metabolic process)	NA	yes
ENSG00000068831	RASGRP2	0.264019	3.09854e-42	1.21168e-37	0.259	0.188	RAS guanyl releasing protein 2 [Source:HGNC Symbol;Acc:HGNC:9879]	GO:0001558(regulation of cell growth);GO:0005085(guanyl-nucleotide exchange factor activity);GO:0005509(calcium ion binding);GO:0005737(cytoplasm);GO:0005829(cytosol);GO:0005886(plasma membrane);GO:0007165(signal transduction);GO:0007264(small GTPase mediated signal transduction);GO:0007265(Ras protein signal transduction);GO:0008289(lipid binding);GO:0016020(membrane);GO:0019992(diacylglycerol b…	04010(MAPK signaling pathway);04014(Ras signaling pathway);04015(Rap1 signaling pathway);04062(Chemokine signaling pathway);04611(Platelet activation);05200(Pathways in cancer)	yes
ENSG00000177556	ATOX1	0.262488	8.26063e-40	3.23032e-35	0.259	0.19	antioxidant 1 copper chaperone [Source:HGNC Symbol;Acc:HGNC:798]	GO:0005507(copper ion binding);GO:0005515(protein binding);GO:0005829(cytosol);GO:0006811(ion transport);GO:0006825(copper ion transport);GO:0006878(cellular copper ion homeostasis);GO:0006979(response to oxidative stress);GO:0016530(metallochaperone activity);GO:0016531(copper chaperone activity);GO:0032767(copper-dependent protein binding);GO:0046872(metal ion binding);GO:1903136(cuprous ion bi…	04978(Mineral absorption)	yes
ENSG00000289872	ENSG00000289872	0.262218	1.3249e-47	5.18101e-43	0.133	0.074	novel transcript	NA	NA	yes
ENSG00000109103	UNC119	0.262016	1.72239e-54	6.7354e-50	0.105	0.05	unc-119 lipid binding chaperone [Source:HGNC Symbol;Acc:HGNC:12565]	GO:0000281(mitotic cytokinesis);GO:0000922(spindle pole);GO:0005515(protein binding);GO:0005737(cytoplasm);GO:0005813(centrosome);GO:0005815(microtubule organizing center);GO:0005819(spindle);GO:0005829(cytosol);GO:0005856(cytoskeleton);GO:0006897(endocytosis);GO:0007268(chemical synaptic transmission);GO:0007399(nervous system development);GO:0007601(visual perception);GO:0007602(phototransducti…	NA	yes
ENSG00000197540	GZMM	0.261509	4.73187e-88	1.8504e-83	0.847	0.807	granzyme M [Source:HGNC Symbol;Acc:HGNC:4712]	GO:0001913(T cell mediated cytotoxicity);GO:0002376(immune system process);GO:0004175(endopeptidase activity);GO:0004252(serine-type endopeptidase activity);GO:0005515(protein binding);GO:0005576(extracellular region);GO:0006508(proteolysis);GO:0006915(apoptotic process);GO:0008233(peptidase activity);GO:0008236(serine-type peptidase activity);GO:0016020(membrane);GO:0016787(hydrolase activity);G…	NA	yes

## Sheet: Marker genes of Cluster 0
p_val	avg_log2FC	pct.1	pct.2	p_val_adj	cluster	gene
0	1.89465	0.851	0.23	0	cluster0	FCER1G
0	1.27222	0.869	0.503	0	cluster0	KLRB1
0	1.10285	0.56	0.296	0	cluster0	MYOM2
0	0.970829	0.385	0.115	0	cluster0	CEBPD
0	0.960395	0.369	0.157	0	cluster0	LAIR2
0	0.825944	0.724	0.501	0	cluster0	IL2RB
0	0.797613	0.392	0.158	0	cluster0	CXXC5
0	0.791965	0.727	0.486	0	cluster0	CD7
0	0.77827	0.317	0.105	0	cluster0	CHST2
0	0.772941	0.857	0.705	0	cluster0	JAK1
0	0.77177	0.443	0.193	0	cluster0	SH2D1B
0	0.768658	0.492	0.24	0	cluster0	IGFBP7
0	0.737834	0.412	0.158	0	cluster0	KLRC1
0	0.736365	0.871	0.686	0	cluster0	SPON2
0	0.730733	0.438	0.24	0	cluster0	CD160
0	0.725322	0.563	0.334	0	cluster0	C1orf162
0	0.724372	0.399	0.187	0	cluster0	AKR1C3
0	0.691871	0.223	0.136	0	cluster0	ENSG00000289474
0	0.668766	0.252	0.084	0	cluster0	CD38
0	0.664031	0.252	0.079	0	cluster0	ZBTB16
0	0.659907	0.178	0.021	0	cluster0	TMIGD2
0	0.655031	0.217	0.068	0	cluster0	ENSG00000289193
0	0.649684	0.806	0.661	0	cluster0	CLIC3
0	0.627951	0.255	0.092	0	cluster0	IL18RAP
0	0.587701	0.288	0.14	0	cluster0	IFITM3
0	0.570298	0.392	0.243	0	cluster0	XCL2
0	0.545505	0.866	0.757	0	cluster0	PLAC8
0	0.523737	0.218	0.082	0	cluster0	TLE1
0	0.508699	0.14	0.024	0	cluster0	RAMP1
0	0.508491	0.419	0.256	0	cluster0	LINC00299
0	0.493641	0.166	0.047	0	cluster0	DAB2
0	0.488071	0.23	0.117	0	cluster0	GCHFR
0	0.48493	0.16	0.041	0	cluster0	GSN
0	0.477032	0.203	0.084	0	cluster0	HAVCR2
0	0.450101	0.524	0.39	0	cluster0	TXK
0	0.444077	0.748	0.65	0	cluster0	CX3CR1
0	0.437746	0.73	0.679	0	cluster0	CCL4
0	0.423989	0.41	0.297	0	cluster0	SLC38A2
0	0.418106	0.151	0.05	0	cluster0	ENSG00000288970
0	0.416216	0.283	0.177	0	cluster0	HSH2D
0	0.415257	0.27	0.169	0	cluster0	ENSG00000289341
0	0.400784	0.137	0.044	0	cluster0	SIGLEC7
0	0.395235	0.162	0.065	0	cluster0	BEX4
0	0.390546	0.898	0.814	0	cluster0	KLRF1
0	0.385974	0.156	0.07	0	cluster0	CYP4F29P
0	0.37826	0.402	0.306	0	cluster0	TLE4
0	0.374745	0.28	0.187	0	cluster0	CLINT1
0	0.374707	0.993	0.983	0	cluster0	TXNIP
0	0.372456	0.32	0.218	0	cluster0	ENSG00000289191
0	0.372095	0.207	0.111	0	cluster0	DHRS3
0	0.364118	0.306	0.212	0	cluster0	RAB11FIP1
0	0.360831	0.39	0.295	0	cluster0	PTPN12
0	0.359289	0.973	0.945	0	cluster0	PRF1
0	0.359019	0.148	0.062	0	cluster0	RNF165
0	0.352211	0.385	0.293	0	cluster0	ITGAM
0	0.351553	0.2	0.116	0	cluster0	GFOD1
0	0.346406	0.531	0.439	0	cluster0	CTSD
0	0.340093	0.309	0.232	0	cluster0	METRNL
0	0.339729	0.986	0.97	0	cluster0	GZMA
6.67873e-267	0.338636	0.27	0.195	2.61172e-262	cluster0	DDIT4
0	0.33767	0.88	0.856	0	cluster0	HOPX
3.9974e-260	0.329179	0.338	0.247	1.56318e-255	cluster0	DTHD1
1.87858e-244	0.323009	0.24	0.167	7.34617e-240	cluster0	ITGAX
0	0.322899	0.103	0.035	0	cluster0	NEIL1
0	0.32212	0.649	0.6	0	cluster0	EIF3G
0	0.319639	0.572	0.487	0	cluster0	XBP1
3.61132e-254	0.31742	0.343	0.254	1.41221e-249	cluster0	HIPK2
3.51754e-243	0.317237	0.162	0.098	1.37553e-238	cluster0	ENSG00000279602
0	0.317052	0.884	0.844	0	cluster0	ITGB2
0	0.316738	0.973	0.957	0	cluster0	H3-3B
1.49572e-299	0.31666	0.4	0.319	5.849e-295	cluster0	PTGDR
0	0.315398	0.104	0.032	0	cluster0	FAM43A
0	0.314684	0.757	0.703	0	cluster0	IFITM1
0	0.313589	0.724	0.674	0	cluster0	ID2
0	0.310517	0.508	0.434	0	cluster0	LINC00861
0	0.309448	0.576	0.505	0	cluster0	MATK
4.2211e-319	0.309263	0.424	0.351	1.65066e-314	cluster0	GPR65
8.68434e-284	0.303791	0.132	0.065	3.39601e-279	cluster0	MIR181A2HG
0	0.303269	0.996	0.999	0	cluster0	GNLY
0	0.301859	0.509	0.434	0	cluster0	CD300A
1.03775e-257	0.300565	0.318	0.251	4.05811e-253	cluster0	LYST
1.84971e-258	0.29814	0.226	0.154	7.2333e-254	cluster0	LINC02256.1
2.50928e-277	0.295718	0.171	0.1	9.81254e-273	cluster0	MLC1
5.52165e-267	0.29426	0.183	0.111	2.15924e-262	cluster0	SETD3
2.77292e-243	0.293134	0.239	0.169	1.08435e-238	cluster0	SCLT1
4.86075e-299	0.292936	0.316	0.249	1.90079e-294	cluster0	HELZ
3.13887e-256	0.288664	0.201	0.129	1.22746e-251	cluster0	CCDC28B
3.20645e-243	0.288074	0.275	0.207	1.25388e-238	cluster0	IVNS1ABP
0	0.287909	0.669	0.609	0	cluster0	OSTF1
1.29796e-281	0.284946	0.377	0.308	5.07567e-277	cluster0	PTPN2
0	0.284055	0.741	0.687	0	cluster0	H3-3A
8.147e-185	0.283946	0.15	0.103	3.18588e-180	cluster0	FOS
8.64732e-233	0.283007	0.397	0.322	3.38153e-228	cluster0	CD226
8.37109e-263	0.281909	0.327	0.257	3.27351e-258	cluster0	AGTRAP
1.52501e-257	0.281123	0.339	0.269	5.96353e-253	cluster0	MCTP2
7.70514e-298	0.278404	0.528	0.457	3.0131e-293	cluster0	APMAP
3.50759e-240	0.277469	0.234	0.167	1.37164e-235	cluster0	LAT2
4.08193e-263	0.27346	0.467	0.397	1.59624e-258	cluster0	TTC38
3.27318e-223	0.27192	0.159	0.096	1.27998e-218	cluster0	RHOBTB3
3.23512e-263	0.271668	0.582	0.505	1.26509e-258	cluster0	GLRX
1.71788e-230	0.270727	0.241	0.177	6.71776e-226	cluster0	YPEL1
8.05224e-188	0.269561	0.21	0.141	3.14883e-183	cluster0	RASSF4
2.47509e-180	0.269342	0.144	0.103	9.67882e-176	cluster0	ENSG00000290039
0	0.267757	0.781	0.737	0	cluster0	ABHD17A
5.71556e-299	0.265479	0.1	0.041	2.23507e-294	cluster0	ORAI2
9.92327e-304	0.263993	0.612	0.552	3.88049e-299	cluster0	CCND3
1.88558e-226	0.263228	0.409	0.341	7.37356e-222	cluster0	RHOC
0	0.262071	0.848	0.819	0	cluster0	GZMM
1.32365e-233	0.261641	0.334	0.27	5.17614e-229	cluster0	MAPRE2
4.23356e-247	-0.260429	0.084	0.157	1.65553e-242	cluster0	IFNG
1.33769e-265	-0.26107	0.405	0.516	5.23103e-261	cluster0	C12orf57
0	-0.26151	0.99	0.996	0	cluster0	RPL35A
9.88131e-323	-0.26215	0.043	0.112	3.86409e-318	cluster0	HPGD
0	-0.26251	1	1	0	cluster0	RPL30
0	-0.262791	0.997	0.999	0	cluster0	RPL11
4.84593e-309	-0.262857	0.091	0.175	1.895e-304	cluster0	RGS10
0	-0.264084	0.143	0.189	0	cluster0	TRGC2
0	-0.265112	0.998	0.999	0	cluster0	RPS15A
1.63648e-279	-0.265798	0.304	0.413	6.39946e-275	cluster0	RPL36A
0	-0.267783	0.982	0.992	0	cluster0	RPL26
1.74168e-280	-0.271538	0.337	0.445	6.81085e-276	cluster0	GAS5
3.74126e-297	-0.271708	0.12	0.21	1.46302e-292	cluster0	RGS9
0	-0.272436	0.969	0.985	0	cluster0	RPS25
0	-0.273094	0.988	0.996	0	cluster0	RPL14
0	-0.274281	0.048	0.124	0	cluster0	FAS
3.09138e-305	-0.276865	0.333	0.45	1.20888e-300	cluster0	ANXA2
0	-0.27856	0.992	0.997	0	cluster0	RPS8
0	-0.280578	0.998	0.999	0	cluster0	RPL32
0	-0.28121	0.463	0.592	0	cluster0	LCK
0	-0.283502	0.734	0.829	0	cluster0	PPP2R5C
0	-0.283659	0.064	0.145	0	cluster0	CASP4LP.1
0	-0.286273	1	1	0	cluster0	RPS14
0	-0.29019	0.052	0.133	0	cluster0	KCNA3
5.13713e-312	-0.294208	0.146	0.242	2.00887e-307	cluster0	FGL2
0	-0.295747	0.654	0.763	0	cluster0	RPS10
0	-0.303725	0.998	0.999	0	cluster0	RPL39
0	-0.306985	0.032	0.115	0	cluster0	LINC00944
0	-0.310003	0.428	0.556	0	cluster0	ERP29
0	-0.313016	0.055	0.144	0	cluster0	OASL
0	-0.314278	0.06	0.152	0	cluster0	C4orf48
0	-0.315252	0.312	0.443	0	cluster0	IKZF3
0	-0.316278	0.998	0.999	0	cluster0	RPL3
0	-0.319313	1	1	0	cluster0	RPS27
0	-0.321144	0.999	1	0	cluster0	RPS19
0	-0.324868	0.995	0.998	0	cluster0	RPS2
0	-0.328062	0.99	0.996	0	cluster0	S100A4
0	-0.32951	0.07	0.165	0	cluster0	COL6A2
0	-0.332689	0.985	0.995	0	cluster0	RPL36
0	-0.336145	0.99	0.997	0	cluster0	RPS4X
0	-0.342046	0.998	1	0	cluster0	RPL28
0	-0.343609	0.524	0.656	0	cluster0	KLF6
0	-0.358141	0.983	0.994	0	cluster0	RPL18A
0	-0.36099	0.149	0.256	0	cluster0	PATL2
0	-0.36581	0.287	0.415	0	cluster0	CLEC2D
0	-0.369434	0.055	0.163	0	cluster0	KLRC3
0	-0.37188	0.203	0.343	0	cluster0	KLRG1
0	-0.37781	0.999	1	0	cluster0	RPS18
0	-0.381785	0.673	0.803	0	cluster0	AHNAK
0	-0.384389	0.048	0.133	0	cluster0	ZNF683
0	-0.386358	0.037	0.142	0	cluster0	MYO6
0	-0.387584	0.102	0.218	0	cluster0	MIAT
0	-0.390026	0.156	0.287	0	cluster0	CD320
0	-0.396372	0.054	0.165	0	cluster0	RAP2A
0	-0.400368	0.016	0.12	0	cluster0	HLA-DQA2
0	-0.424384	0.998	1	0	cluster0	RPS3
0	-0.434604	0.1	0.232	0	cluster0	LILRB1
0	-0.436844	0.039	0.157	0	cluster0	TTC16
0	-0.457116	0.016	0.125	0	cluster0	HLA-DQA1
0	-0.466088	0.999	1	0	cluster0	RPS12
0	-0.478563	0.048	0.176	0	cluster0	TMEM273
0	-0.484663	0.197	0.368	0	cluster0	ZBTB38
0	-0.486112	0.078	0.224	0	cluster0	KLRC4
0	-0.48712	0.716	0.838	0	cluster0	S100A10
0	-0.493066	0.381	0.542	0	cluster0	CD74
0	-0.498741	0.556	0.803	0	cluster0	TRBC1
0	-0.505511	0.057	0.192	0	cluster0	LGALS3
0	-0.532912	0.45	0.711	0	cluster0	CD2
0	-0.537547	0.583	0.745	0	cluster0	CRIP1
0	-0.543333	0.289	0.493	0	cluster0	HLA-DPA1
0	-0.547195	0.922	0.983	0	cluster0	S100A6
0	-0.554202	0.846	0.989	0	cluster0	CCL5
0	-0.558632	0.013	0.159	0	cluster0	LAG3
0	-0.571442	0.234	0.445	0	cluster0	CD44
0	-0.573773	0.646	0.802	0	cluster0	LGALS1
0	-0.574221	0.068	0.229	0	cluster0	ANXA5
0	-0.630364	0.458	0.698	0	cluster0	HLA-DPB1
0	-0.642333	0.806	0.96	0	cluster0	GZMH
0	-0.643989	0.044	0.177	0	cluster0	TRAC
0	-0.657845	0.546	0.754	0	cluster0	ITGB1
0	-0.757025	0.105	0.337	0	cluster0	HLA-DRB5
0	-0.785102	0.069	0.256	0	cluster0	HLA-DRA
0	-0.807856	0.373	0.654	0	cluster0	TRG-AS1
0	-0.839623	0.664	0.886	0	cluster0	CD52
0	-0.851551	0.233	0.513	0	cluster0	HLA-DRB1
0	-0.930889	0.511	0.794	0	cluster0	VIM
0	-0.93399	0.274	0.616	0	cluster0	LINC01871
0	-1.03658	0.045	0.324	0	cluster0	PTMS
0	-1.05575	0.525	0.861	0	cluster0	IL32
0	-1.13607	0.014	0.186	0	cluster0	LINC02446
0	-1.3607	0.016	0.274	0	cluster0	CD3G
0	-1.37233	0.187	0.61	0	cluster0	CD3E
0	-1.41151	0.131	0.478	0	cluster0	KLRC2
0	-1.81589	0.026	0.319	0	cluster0	CD3D

## Sheet: Marker genes of Cluster 1
p_val	avg_log2FC	pct.1	pct.2	p_val_adj	cluster	gene
0	1.21069	0.624	0.23	0	cluster1	KLRC2
0	1.13051	0.389	0.132	0	cluster1	CD3D
0	1.09325	0.758	0.32	0	cluster1	CD3E
0	0.844599	0.325	0.115	0	cluster1	CD3G
0	0.705112	0.312	0.132	0	cluster1	HLA-DRA
0	0.650582	0.678	0.408	0	cluster1	LINC01871
0	0.615082	0.89	0.671	0	cluster1	IL32
0	0.612434	0.569	0.341	0	cluster1	HLA-DRB1
0	0.578334	0.389	0.191	0	cluster1	HLA-DRB5
0	0.524338	0.347	0.166	0	cluster1	PTMS
0	0.508698	0.606	0.429	0	cluster1	CD74
0	0.438408	0.977	0.871	0	cluster1	GZMH
0	0.436888	0.685	0.492	0	cluster1	TRG-AS1
0	0.411608	0.735	0.555	0	cluster1	HLA-DPB1
0	0.397661	0.484	0.316	0	cluster1	CD44
0	0.396871	0.151	0.056	0	cluster1	HLA-DQA1
0	0.388924	0.805	0.64	0	cluster1	VIM
0	0.387295	0.529	0.37	0	cluster1	HLA-DPA1
0	0.38671	0.768	0.649	0	cluster1	CRIP1
0	0.36755	0.755	0.554	0	cluster1	CD2
0	0.365749	0.855	0.649	0	cluster1	TRBC1
0	0.364808	0.188	0.094	0	cluster1	LINC02446
0	0.362687	0.404	0.262	0	cluster1	ZBTB38
0	0.357749	0.178	0.074	0	cluster1	LAG3
0	0.330412	0.108	0.023	0	cluster1	ENSG00000290537
0	0.326856	0.144	0.055	0	cluster1	HLA-DQA2
0	0.325377	0.697	0.568	0	cluster1	KLF6
2.5873e-283	0.316104	0.34	0.229	1.01176e-278	cluster1	TIGIT
0	0.302866	0.191	0.094	0	cluster1	KLRC3
0	0.296293	0.999	0.909	0	cluster1	CCL5
1.22094e-311	0.292288	0.484	0.355	4.77448e-307	cluster1	IKZF3
0	0.284497	0.757	0.643	0	cluster1	ITGB1
1.92798e-255	0.284461	0.207	0.121	7.53938e-251	cluster1	ENSG00000288915
0	0.279069	1	1	0	cluster1	RPS12
2.8849e-252	0.275124	0.309	0.207	1.12814e-247	cluster1	CD320
4.45657e-255	0.274197	0.233	0.142	1.74274e-250	cluster1	ANXA5
0	0.267862	1	0.999	0	cluster1	RPS19
0	0.267175	1	0.999	0	cluster1	RPL28
5.56447e-206	0.266346	0.798	0.721	2.17598e-201	cluster1	LGALS1
2.00933e-250	0.265346	0.248	0.155	7.8575e-246	cluster1	LILRB1
4.64442e-227	0.263847	0.184	0.105	1.8162e-222	cluster1	TMEM273
0	0.261292	1	0.999	0	cluster1	RPS3
0	0.26097	0.987	0.949	0	cluster1	S100A6
7.39609e-273	-0.262723	0.65	0.696	2.89224e-268	cluster1	PRMT2
0	-0.263042	1	0.997	0	cluster1	GNLY
0	-0.263436	0.846	0.864	0	cluster1	ITGB2
1.19043e-194	-0.263926	0.421	0.481	4.65516e-190	cluster1	SNHG5
2.33951e-240	-0.265821	0.061	0.118	9.14866e-236	cluster1	BEX4
1.34541e-255	-0.271697	0.045	0.104	5.26121e-251	cluster1	CATSPER1
1.1333e-234	-0.274337	0.342	0.401	4.43175e-230	cluster1	DIP2A
0	-0.276699	0.95	0.958	0	cluster1	PRF1
8.10407e-235	-0.277104	0.05	0.107	3.1691e-230	cluster1	MIR181A2HG
1.77303e-225	-0.278718	0.102	0.166	6.93343e-221	cluster1	DHRS3
1.21755e-238	-0.281487	0.173	0.234	4.76124e-234	cluster1	HSH2D
3.13951e-264	-0.283115	0.05	0.113	1.22771e-259	cluster1	RNF165
1.10117e-227	-0.286526	0.218	0.279	4.30612e-223	cluster1	METRNL
4.83668e-276	-0.288246	0.474	0.538	1.89138e-271	cluster1	XBP1
1.46554e-285	-0.300422	0.297	0.361	5.731e-281	cluster1	TLE4
2.20391e-239	-0.304339	0.161	0.226	8.61839e-235	cluster1	ENSG00000289341
2.07718e-232	-0.305904	0.204	0.278	8.1228e-228	cluster1	ENSG00000289191
4.61182e-295	-0.308328	0.045	0.11	1.80345e-290	cluster1	DAB2
3.57132e-259	-0.30856	0.289	0.361	1.39657e-254	cluster1	SLC38A2
4.06179e-253	-0.319454	0.115	0.189	1.58836e-248	cluster1	RASSF4
0	-0.334025	0.654	0.7	0	cluster1	CX3CR1
0	-0.335007	0.984	0.988	0	cluster1	TXNIP
0	-0.335199	0.772	0.808	0	cluster1	PLAC8
3.58475e-228	-0.341499	0.267	0.333	1.40182e-223	cluster1	CD160
5.80346e-317	-0.344371	0.291	0.376	2.26944e-312	cluster1	CD226
0	-0.34508	0.034	0.111	0	cluster1	ENSG00000288970
0	-0.348938	0.111	0.179	0	cluster1	GCHFR
1.93474e-315	-0.353536	0.078	0.156	7.5658e-311	cluster1	TLE1
0	-0.357025	0.379	0.466	0	cluster1	TXK
0	-0.371718	0.029	0.11	0	cluster1	GSN
7.32199e-312	-0.384936	0.134	0.221	2.86326e-307	cluster1	ITGAX
1.46369e-315	-0.389811	0.138	0.219	5.72376e-311	cluster1	IFITM3
0	-0.39267	0.091	0.178	0	cluster1	IL18RAP
0	-0.406204	0.164	0.249	0	cluster1	DDIT4
0	-0.434789	0.059	0.158	0	cluster1	HAVCR2
2.25372e-222	-0.465186	0.146	0.177	8.81317e-218	cluster1	ENSG00000289474
0	-0.479272	0.073	0.178	0	cluster1	CD38
0	-0.488312	0.008	0.11	0	cluster1	TMIGD2
0	-0.527378	0.227	0.379	0	cluster1	IGFBP7
0	-0.52935	0.661	0.738	0	cluster1	CLIC3
0	-0.541548	0.054	0.181	0	cluster1	ZBTB16
0	-0.547118	0.484	0.614	0	cluster1	CD7
0	-0.554562	0.7	0.787	0	cluster1	JAK1
0	-0.559486	0.317	0.462	0	cluster1	C1orf162
0	-0.559886	0.179	0.331	0	cluster1	SH2D1B
0	-0.566068	0.209	0.363	0	cluster1	LINC00299
0	-0.581073	0.089	0.223	0	cluster1	CHST2
0	-0.584918	0.497	0.621	0	cluster1	IL2RB
0	-0.623758	0.135	0.292	0	cluster1	CXXC5
0	-0.638737	0.155	0.27	0	cluster1	LAIR2
0	-0.643662	0.681	0.786	0	cluster1	SPON2
0	-0.688013	0.03	0.164	0	cluster1	ENSG00000289193
0	-0.69454	0.144	0.318	0	cluster1	AKR1C3
0	-0.803828	0.085	0.271	0	cluster1	CEBPD
0	-0.99665	0.497	0.699	0	cluster1	KLRB1
0	-1.23577	0.077	0.328	0	cluster1	KLRC1
0	-1.2434	0.223	0.468	0	cluster1	MYOM2
0	-1.39856	0.104	0.265	0	cluster1	PTGDS
0	-1.43998	0.036	0.154	0	cluster1	S100B
0	-1.60115	0.207	0.569	0	cluster1	FCER1G

## Sheet: Marker genes of Cluster 2
p_val	avg_log2FC	pct.1	pct.2	p_val_adj	cluster	gene
0	1.73518	0.307	0.077	0	cluster2	S100B
0	1.55924	0.473	0.16	0	cluster2	PTGDS
0	0.546864	0.15	0.026	0	cluster2	NINL
0	0.456077	0.472	0.319	0	cluster2	SYNGR1
0	0.431133	0.121	0.031	0	cluster2	PRSS57
0	0.308751	0.983	0.956	0	cluster2	S100A6
0	0.300965	0.998	0.993	0	cluster2	S100A4
0	0.274899	0.99	0.943	0	cluster2	FGFBP2
0	0.270676	0.953	0.906	0	cluster2	CD247
0	-0.395369	0.03	0.124	0	cluster2	IKZF2
0	-0.528854	0.444	0.602	0	cluster2	CD7
0	-0.541419	0.317	0.486	0	cluster2	CD3E
0	-0.663951	0.14	0.331	0	cluster2	XCL2
0	-0.74224	0.06	0.206	0	cluster2	CD3G
0	-0.981269	0.252	0.501	0	cluster2	FCER1G
0	-1.19679	0.058	0.245	0	cluster2	CD3D
1.75028e-282	0.324526	0.746	0.669	6.84449e-278	cluster2	TCF25
5.30261e-281	0.548692	0.304	0.239	2.07359e-276	cluster2	KLRC1
3.02969e-270	0.434675	0.322	0.2	1.18476e-265	cluster2	PTMS
1.13679e-267	0.359352	0.568	0.45	4.44542e-263	cluster2	GNPTAB
2.15646e-252	-0.399037	0.072	0.141	8.43284e-248	cluster2	TRAC
5.20878e-249	0.28645	0.12	0.046	2.03689e-244	cluster2	SLC1A7
6.78908e-240	-0.449897	0.431	0.547	2.65487e-235	cluster2	CMC1
1.14672e-232	0.298961	0.948	0.917	4.48425e-228	cluster2	TALAM1
1.33361e-232	-0.300864	0.712	0.771	5.21509e-228	cluster2	JAK1
1.07153e-231	0.362561	0.222	0.125	4.19023e-227	cluster2	LGALS3
1.64663e-216	-0.386151	0.176	0.282	6.43913e-212	cluster2	TIGIT
5.44366e-214	-0.426517	0.223	0.332	2.12874e-209	cluster2	CD160
3.58787e-207	0.290338	0.152	0.073	1.40304e-202	cluster2	HPGD
7.70279e-202	-0.320785	0.121	0.184	3.01218e-197	cluster2	TRGC2
6.27356e-189	0.282115	0.158	0.08	2.45328e-184	cluster2	DOCK5
2.03631e-183	-0.352287	0.613	0.642	7.96298e-179	cluster2	KLRB1
4.84433e-183	0.266367	0.782	0.698	1.89437e-178	cluster2	TRBC1
7.80953e-182	0.282	0.17	0.091	3.05392e-177	cluster2	PALLD
8.32028e-177	-0.361194	0.125	0.209	3.25365e-172	cluster2	IFITM3
3.50304e-176	0.293388	0.198	0.114	1.36986e-171	cluster2	TMEM273
4.63645e-176	-0.350977	0.095	0.165	1.81308e-171	cluster2	CD8A
5.38821e-172	0.278018	0.113	0.054	2.10706e-167	cluster2	NSG1
1.00868e-171	-0.311317	0.087	0.165	3.94446e-167	cluster2	IL18RAP
5.25362e-171	-0.406713	0.264	0.37	2.05443e-166	cluster2	KLRC2
3.05001e-164	0.303415	0.404	0.296	1.19271e-159	cluster2	LINC00299
7.95581e-159	-0.272501	0.53	0.594	3.11112e-154	cluster2	IL2RB
3.19271e-153	-0.308866	0.073	0.13	1.24851e-148	cluster2	FOS
9.69447e-153	-0.457876	0.086	0.131	3.79102e-148	cluster2	LINC02446
3.0645e-151	-0.408926	0.175	0.247	1.19837e-146	cluster2	LAIR2
2.70824e-144	0.263131	0.173	0.101	1.05906e-139	cluster2	TTC16
1.10444e-143	0.28667	0.438	0.354	4.31893e-139	cluster2	ASCL2
1.53986e-123	0.268993	0.238	0.162	6.02163e-119	cluster2	MIAT
1.36646e-122	-0.270983	0.317	0.404	5.34356e-118	cluster2	ITGA4
2.02189e-122	-0.268769	0.385	0.479	7.90661e-118	cluster2	SNHG5
7.73756e-98	-0.270001	0.167	0.224	3.02577e-93	cluster2	CEBPD
1.52369e-46	-0.265488	0.132	0.176	5.9584e-42	cluster2	ENSG00000289474

## Sheet: Marker genes of Cluster 3
p_val	avg_log2FC	pct.1	pct.2	p_val_adj	cluster	gene
0	1.71438	0.441	0.093	0	cluster3	LINC02446
0	1.69215	0.736	0.162	0	cluster3	CD3D
0	1.53878	0.515	0.092	0	cluster3	TRAC
0	1.47819	0.645	0.135	0	cluster3	CD3G
0	1.47465	0.386	0.018	0	cluster3	CD8B
0	1.38279	0.238	0.008	0	cluster3	IL7R
0	1.23234	0.471	0.144	0	cluster3	TRGC2
0	1.1715	0.472	0.122	0	cluster3	CD8A
0	1.13874	0.186	0.012	0	cluster3	GZMK
0	1.02127	0.983	0.788	0	cluster3	CD52
0	0.823424	0.949	0.779	0	cluster3	S100A10
0	0.771846	0.821	0.421	0	cluster3	CD3E
0	0.648424	0.258	0.065	0	cluster3	TCF7
0	0.646906	0.887	0.672	0	cluster3	VIM
0	0.644297	0.166	0.003	0	cluster3	TRGV4
0	0.64173	1	1	0	cluster3	RPS12
0	0.639135	0.167	0.01	0	cluster3	TRGV8
0	0.636085	0.38	0.15	0	cluster3	ANXA5
0	0.606678	1	0.999	0	cluster3	RPS18
0	0.579419	0.675	0.455	0	cluster3	LYAR
0	0.576158	0.201	0.036	0	cluster3	CD84
0	0.565638	0.6	0.387	0	cluster3	GAS5
0	0.565145	0.263	0.093	0	cluster3	IKZF2
0	0.550994	0.975	0.716	0	cluster3	IL32
0	0.542879	0.76	0.532	0	cluster3	TRG-AS1
0	0.532289	0.486	0.273	0	cluster3	KLRG1
0	0.51078	1	0.999	0	cluster3	RPS3
0	0.510075	0.999	0.997	0	cluster3	RPS2
4.34465e-255	0.499528	0.224	0.091	1.69897e-250	cluster3	ZNF683
0	0.494993	0.839	0.671	0	cluster3	CRIP1
4.0552e-282	0.47097	0.809	0.72	1.58579e-277	cluster3	RPS26
0	0.470112	0.707	0.471	0	cluster3	LINC01871
0	0.468276	0.998	0.989	0	cluster3	RPL18A
0	0.467875	1	1	0	cluster3	RPL13
3.84313e-273	0.464813	0.553	0.373	1.50285e-268	cluster3	ITGA4
3.53053e-257	0.455831	0.631	0.447	1.38061e-252	cluster3	SNHG5
0	0.453599	1	0.994	0	cluster3	RPS4X
0	0.450879	1	1	0	cluster3	RPS19
1.7797e-264	0.443893	0.324	0.162	6.95953e-260	cluster3	TC2N
0	0.443202	1	1	0	cluster3	RPS14
0	0.442565	0.998	0.989	0	cluster3	RPL23A
2.68781e-246	0.438764	0.536	0.353	1.05107e-241	cluster3	CLEC2D
0	0.436088	1	0.999	0	cluster3	RPS15A
0	0.435763	1	1	0	cluster3	RPS27
0	0.435306	1	0.999	0	cluster3	RPL32
0	0.432207	1	1	0	cluster3	RPL30
0	0.429916	0.984	0.939	0	cluster3	MT-ND2
0	0.429014	0.999	0.99	0	cluster3	RPL36
0	0.421433	1	0.996	0	cluster3	RPS21
0	0.41769	0.997	0.988	0	cluster3	RPL26
1.49841e-288	0.416419	0.83	0.664	5.85955e-284	cluster3	ITGB1
6.21604e-266	0.416028	0.74	0.569	2.43078e-261	cluster3	NOP53
1.25467e-246	0.415773	0.868	0.733	4.90637e-242	cluster3	LGALS1
0	0.412622	0.996	0.978	0	cluster3	RPS25
0	0.411256	1	0.998	0	cluster3	RPS23
0	0.409398	1	1	0	cluster3	RPS29
0	0.409027	0.122	0.014	0	cluster3	LEF1
2.54708e-224	0.405302	0.255	0.119	9.96036e-220	cluster3	SLC4A7
0	0.403962	0.999	0.992	0	cluster3	RPL14
0	0.399746	1	0.998	0	cluster3	RPL3
0	0.393635	0.999	0.994	0	cluster3	RPL27A
0	0.390021	0.993	0.97	0	cluster3	RPL10A
1.07332e-192	0.389307	0.394	0.238	4.19722e-188	cluster3	HLA-DRB5
0	0.379404	0.992	0.96	0	cluster3	MT-ND1
0	0.37929	1	0.999	0	cluster3	RPL19
0	0.378253	1	0.998	0	cluster3	RPL39
0	0.378128	0.999	0.996	0	cluster3	RPL21
0	0.377535	0.999	0.994	0	cluster3	RPS3A
0	0.377219	1	1	0	cluster3	RPL10
0	0.375647	0.999	0.995	0	cluster3	RPS8
0	0.373572	0.997	0.989	0	cluster3	RPL35
0	0.37278	1	1	0	cluster3	RPL41
9.59356e-203	0.372632	0.524	0.353	3.75156e-198	cluster3	CD44
0	0.370375	0.999	0.994	0	cluster3	RPS7
0	0.369533	1	0.993	0	cluster3	MT-CYB
0	0.369444	0.115	0.018	0	cluster3	ENSG00000174171
9.09468e-207	0.361884	0.232	0.107	3.55647e-202	cluster3	C4orf48
2.53947e-185	0.361405	0.248	0.126	9.93059e-181	cluster3	SCML4
0	0.3585	1	1	0	cluster3	RPS27A
0	0.358246	1	0.999	0	cluster3	RPL34
6.24135e-291	0.357415	0.949	0.886	2.44068e-286	cluster3	EEF1B2
0	0.350577	0.996	0.986	0	cluster3	RPL13A
0	0.347641	1	0.998	0	cluster3	RPL11
0	0.344594	0.1	0.011	0	cluster3	YBX3
0	0.344208	0.994	0.982	0	cluster3	RPL5
2.38455e-227	0.342955	0.767	0.596	9.32477e-223	cluster3	HLA-DPB1
8.24153e-140	0.341534	0.178	0.093	3.22285e-135	cluster3	LTB
0	0.339471	1	0.999	0	cluster3	RPL28
0	0.336296	0.989	0.965	0	cluster3	RPL8
0	0.336279	0.999	0.993	0	cluster3	RPL35A
0	0.335125	1	0.996	0	cluster3	RPS6
0	0.333776	0.993	0.981	0	cluster3	RPL9
0	0.329971	1	0.997	0	cluster3	RPS15
2.21808e-306	0.32927	0.979	0.942	8.67379e-302	cluster3	RPSA
6.65969e-142	0.327171	0.277	0.16	2.60427e-137	cluster3	KLRC4
5.72218e-166	0.326036	0.695	0.558	2.23766e-161	cluster3	ZFAS1
4.5877e-113	0.325181	0.317	0.208	1.79402e-108	cluster3	PATL2
0	0.323608	0.999	0.996	0	cluster3	RPLP2
0	0.321368	0.994	0.977	0	cluster3	RPL38
1.29666e-141	0.320562	0.253	0.143	5.0706e-137	cluster3	NIBAN1
0	0.319642	1	0.996	0	cluster3	MT-ND3
0	0.316321	0.986	0.953	0	cluster3	RPS5
6.94195e-195	0.316163	0.874	0.769	2.71465e-190	cluster3	RPLP0
1.74802e-186	0.315094	0.184	0.081	6.83561e-182	cluster3	MCUB
0	0.314767	1	1	0	cluster3	TPT1
4.34838e-124	0.314351	0.289	0.178	1.70043e-119	cluster3	HLA-DRA
2.7892e-140	0.311297	0.356	0.228	1.09072e-135	cluster3	CD320
0	0.309028	0.995	0.985	0	cluster3	RPL29
0	0.308093	0.997	0.987	0	cluster3	RPS9
5.46339e-208	0.307938	0.929	0.859	2.13646e-203	cluster3	RPS20
1.5534e-175	0.30636	0.149	0.058	6.07459e-171	cluster3	CRTAM
0	0.30536	0.999	0.998	0	cluster3	RPL7A
1.06109e-183	0.30297	0.839	0.712	4.14937e-179	cluster3	RPS10
3.89174e-161	0.300471	0.199	0.096	1.52187e-156	cluster3	CHCHD10
0	0.300294	0.995	0.987	0	cluster3	RPS16
9.36794e-134	0.298693	0.162	0.075	3.66333e-129	cluster3	HLA-DQA2
2.45073e-143	0.294854	0.335	0.211	9.58359e-139	cluster3	PTMS
0	0.292423	1	0.999	0	cluster3	RPL37
0	0.291265	0.999	0.931	0	cluster3	CCL5
0	0.290951	0.999	0.998	0	cluster3	RPS24
8.34618e-123	0.284089	0.491	0.362	3.26377e-118	cluster3	RPL36A
0	0.282736	1	1	0	cluster3	EEF1A1
1.65198e-138	0.281633	0.782	0.663	6.46008e-134	cluster3	SNHG6
2.18729e-318	0.281299	0.993	0.979	8.55339e-314	cluster3	RPL6
0	0.280172	1	0.999	0	cluster3	RPS28
1.32349e-298	0.27967	0.994	0.978	5.17549e-294	cluster3	FTL
0	0.279243	0.994	0.982	0	cluster3	RPS13
7.25853e-121	0.273456	0.469	0.34	2.83845e-116	cluster3	KLRC2
0	0.2733	0.999	0.996	0	cluster3	RPL18
2.13403e-119	0.271005	0.475	0.346	8.34514e-115	cluster3	ENSG00000237550
1.05127e-145	0.266354	0.883	0.786	4.111e-141	cluster3	PPP2R5C
7.74933e-108	0.264823	0.501	0.381	3.03038e-103	cluster3	EMB
1.93902e-125	0.264621	0.632	0.498	7.58253e-121	cluster3	ERP29
3.64186e-274	0.264207	0.994	0.983	1.42415e-269	cluster3	RPL24
2.74228e-88	-0.260038	0.278	0.336	1.07237e-83	cluster3	PSAP
1.36295e-104	-0.260644	0.363	0.412	5.3298e-100	cluster3	LNPEP
1.18557e-81	-0.261793	0.152	0.209	4.63617e-77	cluster3	CYB5B
1.78519e-121	-0.263122	0.59	0.621	6.981e-117	cluster3	EIF3G
6.89047e-92	-0.263311	0.339	0.399	2.69452e-87	cluster3	CSK
1.27277e-103	-0.263505	0.488	0.541	4.97716e-99	cluster3	ARHGAP30
2.99614e-87	-0.263628	0.177	0.234	1.17164e-82	cluster3	ICAM2
4.79277e-88	-0.263915	0.203	0.256	1.87421e-83	cluster3	MIB2
1.27399e-90	-0.263931	0.048	0.105	4.98194e-86	cluster3	BEX4
1.10133e-82	-0.264998	0.206	0.262	4.30675e-78	cluster3	BAZ1A
2.38326e-81	-0.265206	0.047	0.107	9.31975e-77	cluster3	KIR3DL2
1.78e-123	-0.265467	0.653	0.69	6.96069e-119	cluster3	EVL
1.96937e-206	-0.26567	0.729	0.711	7.70121e-202	cluster3	TRBC1
1.26993e-84	-0.266143	0.322	0.387	4.96605e-80	cluster3	CHST12
1.36232e-66	-0.266152	0.155	0.211	5.32735e-62	cluster3	ENSG00000289341
7.5165e-98	-0.266239	0.274	0.332	2.93933e-93	cluster3	SASH3
9.29693e-160	-0.266663	0.879	0.893	3.63556e-155	cluster3	HNRNPA2B1
5.93345e-113	-0.267193	0.676	0.714	2.32028e-108	cluster3	ZEB2
5.82229e-107	-0.267545	0.536	0.581	2.27681e-102	cluster3	MACF1
4.20887e-94	-0.269141	0.392	0.45	1.64588e-89	cluster3	SORL1
8.79299e-98	-0.269433	0.043	0.107	3.4385e-93	cluster3	GOLM1
1.64424e-104	-0.270513	0.223	0.278	6.42979e-100	cluster3	HELZ
1.16738e-70	-0.270709	0.093	0.153	4.56502e-66	cluster3	ENSG00000288915
8.32722e-75	-0.270941	0.132	0.197	3.25636e-70	cluster3	TMEM71
1.08294e-81	-0.271857	0.25	0.312	4.23482e-77	cluster3	VCL
3.09552e-88	-0.27301	0.368	0.434	1.2105e-83	cluster3	C1orf21
1.70792e-93	-0.273751	0.331	0.394	6.67882e-89	cluster3	RAB8B
3.98074e-109	-0.275209	0.394	0.44	1.55667e-104	cluster3	MYBL1
2.01577e-119	-0.275386	0.455	0.507	7.88268e-115	cluster3	CYTH1
2.93927e-88	-0.276074	0.055	0.116	1.1494e-83	cluster3	ENSG00000290084
8.88982e-145	-0.278058	0.642	0.685	3.47636e-140	cluster3	ARPC5
1.07617e-101	-0.278642	0.186	0.245	4.20835e-97	cluster3	SH2D2A
1.07851e-111	-0.278932	0.276	0.331	4.2175e-107	cluster3	ITGAM
9.30709e-247	-0.279108	0.984	0.984	3.63954e-242	cluster3	HLA-E
3.66297e-94	-0.279539	0.265	0.32	1.4324e-89	cluster3	PTPN6
5.12248e-91	-0.280432	0.074	0.138	2.00315e-86	cluster3	FNDC3B
4.79671e-128	-0.281925	0.445	0.499	1.87575e-123	cluster3	STK10
1.534e-111	-0.281946	0.282	0.343	5.99869e-107	cluster3	INPP5D
1.12395e-87	-0.282211	0.14	0.2	4.39522e-83	cluster3	SCLT1
4.43182e-124	-0.282302	0.365	0.419	1.73306e-119	cluster3	CARD16
1.19202e-148	-0.282909	0.832	0.857	4.66138e-144	cluster3	LCP1
9.92733e-111	-0.283174	0.426	0.487	3.88208e-106	cluster3	PTPN4
1.15832e-105	-0.283188	0.099	0.161	4.52961e-101	cluster3	CCDC28B
5.14855e-69	-0.284229	0.205	0.235	2.01334e-64	cluster3	CCL4L2
3.43926e-88	-0.28513	0.123	0.189	1.34492e-83	cluster3	GSAP
7.24222e-103	-0.285602	0.352	0.419	2.83207e-98	cluster3	ZAP70
9.47358e-110	-0.28795	0.356	0.422	3.70464e-105	cluster3	NOP10
1.87226e-134	-0.288106	0.501	0.561	7.32149e-130	cluster3	DRAP1
6.29429e-87	-0.288506	0.275	0.345	2.46138e-82	cluster3	TNFRSF1B
2.07511e-101	-0.289198	0.56	0.608	8.11474e-97	cluster3	CALR
3.75648e-131	-0.289412	0.886	0.888	1.46897e-126	cluster3	NEAT1
3.03836e-270	-0.29179	0.98	0.986	1.18815e-265	cluster3	SERF2
3.18016e-104	-0.292377	0.289	0.354	1.2436e-99	cluster3	MIDN
1.3354e-147	-0.295357	0.603	0.648	5.22209e-143	cluster3	ACTR3
2.78592e-134	-0.295656	0.685	0.74	1.08944e-129	cluster3	LITAF
9.89782e-114	-0.295756	0.223	0.292	3.87054e-109	cluster3	POLR2G
6.38252e-108	-0.296231	0.053	0.121	2.49588e-103	cluster3	CASP10
1.7343e-120	-0.29678	0.034	0.1	6.782e-116	cluster3	HOXB2
1.96433e-105	-0.297047	0.529	0.578	7.68153e-101	cluster3	CD7
1.50743e-188	-0.298225	0.874	0.893	5.89481e-184	cluster3	CLIC1
3.42625e-114	-0.299588	0.357	0.42	1.33984e-109	cluster3	TES
8.70351e-122	-0.299689	0.453	0.523	3.40351e-117	cluster3	CD164
9.8047e-117	-0.299827	0.044	0.114	3.83413e-112	cluster3	ERBB2
2.97506e-130	-0.30056	0.453	0.518	1.1634e-125	cluster3	LAPTM5
2.43682e-140	-0.30188	0.59	0.646	9.52918e-136	cluster3	TLN1
2.36176e-110	-0.302565	0.35	0.411	9.23567e-106	cluster3	HSPA5
3.85871e-90	-0.302974	0.061	0.126	1.50895e-85	cluster3	ENSG00000289485
2.47637e-56	-0.302999	0.066	0.122	9.68385e-52	cluster3	RPL10P9
9.71618e-164	-0.303336	0.717	0.756	3.79951e-159	cluster3	ABHD17A
2.01114e-113	-0.30334	0.043	0.111	7.86455e-109	cluster3	FEZ1
1.94047e-181	-0.303885	0.788	0.82	7.58822e-177	cluster3	PLAAT4
2.47543e-94	-0.304778	0.134	0.204	9.68018e-90	cluster3	LINC02384
7.82361e-109	-0.306717	0.217	0.288	3.05942e-104	cluster3	AGTRAP
1.75639e-145	-0.307656	0.458	0.52	6.86836e-141	cluster3	CAPZB
1.5234e-126	-0.308363	0.41	0.476	5.95726e-122	cluster3	TBX21
2.21771e-138	-0.309165	0.498	0.565	8.67237e-134	cluster3	ARPC4
1.964e-115	-0.309487	0.284	0.355	7.68023e-111	cluster3	FGR
8.47172e-88	-0.310765	0.299	0.371	3.31287e-83	cluster3	ENSG00000289137
5.16148e-171	-0.312326	0.645	0.696	2.0184e-166	cluster3	GSTP1
1.22256e-136	-0.314384	0.472	0.533	4.78082e-132	cluster3	IFI16
7.63892e-100	-0.315684	0.148	0.208	2.9872e-95	cluster3	TIMP1
5.08609e-124	-0.315921	0.249	0.321	1.98892e-119	cluster3	PXN
8.21368e-204	-0.318257	0.87	0.898	3.21196e-199	cluster3	UBB
1.00639e-149	-0.319141	0.481	0.543	3.93548e-145	cluster3	DOK2
7.21575e-148	-0.319185	0.469	0.533	2.82172e-143	cluster3	PSME2
2.24145e-106	-0.31953	0.141	0.217	8.76518e-102	cluster3	LAIR1
3.33919e-136	-0.319581	0.552	0.617	1.30579e-131	cluster3	CDC42SE1
3.49192e-112	-0.319979	0.309	0.382	1.36551e-107	cluster3	TRIM22
1.24785e-135	-0.32164	0.406	0.478	4.87974e-131	cluster3	PPP1R18
4.02086e-116	-0.323106	0.204	0.278	1.57236e-111	cluster3	NFATC2
2.70976e-122	-0.323766	0.104	0.172	1.05965e-117	cluster3	THEMIS2
4.18502e-146	-0.325998	0.027	0.101	1.63655e-141	cluster3	DOCK5
1.56263e-155	-0.326851	0.5	0.565	6.11068e-151	cluster3	CAP1
7.06072e-158	-0.3282	0.463	0.528	2.7611e-153	cluster3	ADGRE5
2.79754e-109	-0.329463	0.11	0.187	1.09398e-104	cluster3	LINC02256.1
1.11694e-131	-0.330948	0.326	0.401	4.36779e-127	cluster3	GLIPR2
8.04833e-245	-0.332751	0.94	0.958	3.1473e-240	cluster3	KLRD1
7.38522e-147	-0.332798	0.477	0.544	2.88799e-142	cluster3	UTRN
1.44919e-202	-0.332861	0.779	0.819	5.66704e-198	cluster3	RNF213
8.86403e-165	-0.333019	0.413	0.484	3.46628e-160	cluster3	PRDX5
2.19464e-110	-0.33324	0.216	0.301	8.58212e-106	cluster3	MAPRE2
2.21548e-157	-0.3349	0.027	0.106	8.66363e-153	cluster3	SYK
1.9145e-166	-0.335076	0.501	0.57	7.48666e-162	cluster3	DHRS7
2.21634e-144	-0.335962	0.307	0.387	8.66701e-140	cluster3	BANF1
3.13115e-112	-0.338325	0.238	0.319	1.22444e-107	cluster3	PTPRE
1.01776e-130	-0.3391	0.204	0.285	3.97996e-126	cluster3	CISD3
2.93473e-176	-0.33981	0.605	0.672	1.14763e-171	cluster3	BIN2
2.494e-107	-0.342149	0.165	0.245	9.75277e-103	cluster3	ATOX1
2.11686e-125	-0.343081	0.13	0.212	8.278e-121	cluster3	LYN
1.87769e-126	-0.345375	0.36	0.442	7.34269e-122	cluster3	GBP5
2.58358e-139	-0.345485	0.059	0.14	1.01031e-134	cluster3	FURIN
4.89774e-133	-0.349749	0.245	0.331	1.91526e-128	cluster3	ARHGEF3
5.70791e-113	-0.35072	0.04	0.107	2.23208e-108	cluster3	CYP4F29P
9.4638e-172	-0.351158	0.022	0.1	3.70082e-167	cluster3	RNF165
2.53496e-130	-0.351526	0.32	0.414	9.91296e-126	cluster3	HDDC2
2.6624e-141	-0.351795	0.211	0.294	1.04113e-136	cluster3	SFT2D1
2.51168e-153	-0.35237	0.099	0.164	9.82194e-149	cluster3	GCHFR
7.36134e-114	-0.354384	0.294	0.376	2.87865e-109	cluster3	ASCL2
4.13042e-99	-0.354505	0.264	0.354	1.6152e-94	cluster3	SYNGR1
6.97188e-104	-0.355668	0.132	0.2	2.72635e-99	cluster3	IFITM3
4.74775e-180	-0.355739	0.532	0.602	1.85661e-175	cluster3	PDIA3
3.62435e-132	-0.356247	0.266	0.345	1.4173e-127	cluster3	SLC38A2
4.09851e-131	-0.35733	0.114	0.199	1.60272e-126	cluster3	LAT2
2.12027e-130	-0.357765	0.244	0.331	8.29133e-126	cluster3	DENND2D
5.75539e-148	-0.360015	0.043	0.126	2.25064e-143	cluster3	RHOBTB3
9.93274e-291	-0.36267	0.969	0.979	3.8842e-286	cluster3	PFN1
1.47436e-136	-0.362826	0.082	0.158	5.7655e-132	cluster3	IL18RAP
0	-0.365553	0.988	0.992	0	cluster3	CYBA
1.02348e-203	-0.365912	0.633	0.71	4.00232e-199	cluster3	CD53
9.40779e-184	-0.366191	0.551	0.632	3.67892e-179	cluster3	IQGAP1
3.16791e-230	-0.366604	0.734	0.794	1.23881e-225	cluster3	RAC2
1.00692e-108	-0.367519	0.104	0.191	3.93756e-104	cluster3	MAF
4.49359e-232	-0.367937	0.713	0.773	1.75722e-227	cluster3	MSN
0	-0.368245	0.96	0.973	0	cluster3	CFL1
1.33442e-138	-0.368847	0.155	0.239	5.21825e-134	cluster3	IVNS1ABP
1.05002e-223	-0.369969	0.811	0.852	4.10611e-219	cluster3	CTSW
3.95499e-137	-0.370547	0.286	0.381	1.5466e-132	cluster3	APOL6
1.58456e-190	-0.374489	0.618	0.688	6.19643e-186	cluster3	PRMT2
1.15359e-46	-0.378311	0.116	0.173	4.51113e-42	cluster3	ENSG00000289474
8.81313e-134	-0.378585	0.256	0.35	3.44637e-129	cluster3	TLE4
0	-0.382229	0.916	0.944	0	cluster3	ARPC2
8.31878e-149	-0.383775	0.208	0.303	3.25306e-144	cluster3	MCTP2
9.81327e-141	-0.384863	0.091	0.185	3.83748e-136	cluster3	NMUR1
7.73572e-173	-0.385019	0.36	0.457	3.02506e-168	cluster3	S1PR5
1.38711e-155	-0.385161	0.302	0.391	5.42429e-151	cluster3	DIP2A
1.831e-172	-0.385579	0.334	0.423	7.16013e-168	cluster3	IGF2R
1.41124e-146	-0.387059	0.266	0.358	5.51867e-142	cluster3	CD226
7.72163e-130	-0.390199	0.211	0.302	3.01954e-125	cluster3	STARD3NL
1.44e-218	-0.391416	0.828	0.868	5.63113e-214	cluster3	HOPX
7.85223e-196	-0.391747	0.533	0.619	3.07061e-191	cluster3	PYHIN1
3.49017e-144	-0.392557	0.287	0.382	1.36483e-139	cluster3	NCR3
3.96511e-170	-0.393341	0.373	0.47	1.55056e-165	cluster3	CD300A
5.83416e-218	-0.401295	0.492	0.582	2.28145e-213	cluster3	CCND3
2.26733e-126	-0.402401	0.226	0.321	8.86641e-122	cluster3	TPM4
9.66413e-275	-0.404477	0.717	0.79	3.77916e-270	cluster3	NDUFB2
1.12712e-199	-0.407255	0.036	0.134	4.40761e-195	cluster3	MLC1
1.46292e-288	-0.409848	0.779	0.835	5.72075e-284	cluster3	GZMM
9.06187e-288	-0.410901	0.69	0.763	3.54365e-283	cluster3	DBI
5.98702e-213	-0.413477	0.459	0.562	2.34122e-208	cluster3	BST2
1.01946e-193	-0.413501	0.384	0.492	3.98662e-189	cluster3	APMAP
2.70875e-170	-0.413802	0.127	0.224	1.05926e-165	cluster3	HSH2D
3.39928e-169	-0.414695	0.223	0.324	1.32929e-164	cluster3	FKBP11
7.62997e-228	-0.415536	0.608	0.69	2.9837e-223	cluster3	TCF25
3.55043e-155	-0.417814	0.302	0.413	1.3884e-150	cluster3	PRSS23
1.09542e-183	-0.42094	0.216	0.323	4.28365e-179	cluster3	PLEKHF1
4.68563e-158	-0.420942	0.151	0.255	1.83232e-153	cluster3	RAB11FIP1
1.10845e-308	-0.421058	0.782	0.849	4.33458e-304	cluster3	PLEK
7.10283e-188	-0.425417	0.054	0.156	2.77756e-183	cluster3	GFOD1
1.54402e-163	-0.426627	0.251	0.358	6.03788e-159	cluster3	PTGDR
0	-0.430211	0.867	0.904	0	cluster3	EFHD2
4.92956e-258	-0.435166	0.55	0.656	1.9277e-253	cluster3	CYRIB
3.64433e-198	-0.435668	0.267	0.375	1.42511e-193	cluster3	RHOC
1.62226e-259	-0.440729	0.928	0.948	6.34386e-255	cluster3	ACTG1
1.29593e-207	-0.447235	0.296	0.411	5.06773e-203	cluster3	TFDP2
8.41805e-245	-0.451954	0.508	0.614	3.29188e-240	cluster3	ADGRG1
1.71011e-280	-0.453008	0.61	0.709	6.68737e-276	cluster3	CTSC
1.03154e-197	-0.453188	0.225	0.34	4.03383e-193	cluster3	PTPN12
6.22936e-223	-0.457803	0.045	0.156	2.43599e-218	cluster3	DHRS3
8.87905e-196	-0.458471	0.201	0.322	3.47215e-191	cluster3	ABI3
5.62852e-311	-0.465072	0.532	0.64	2.20103e-306	cluster3	OSTF1
1.42191e-227	-0.46708	0.411	0.528	5.5604e-223	cluster3	XBP1
0	-0.478213	0.781	0.856	0	cluster3	SRGN
0	-0.48073	0.96	0.98	0	cluster3	CST7
7.33619e-196	-0.485328	0.182	0.309	2.86882e-191	cluster3	GK5
2.62101e-220	-0.487236	0.158	0.27	1.02494e-215	cluster3	METRNL
0	-0.494571	0.835	0.903	0	cluster3	RAP1B
6.33994e-250	-0.495057	0.031	0.141	2.47923e-245	cluster3	TLE1
0	-0.512629	0.993	0.995	0	cluster3	ACTB
1.67133e-209	-0.514839	0.123	0.232	6.53574e-205	cluster3	DDIT4
8.10705e-216	-0.515199	0.138	0.266	3.17026e-211	cluster3	ENSG00000289191
1.68635e-204	-0.516519	0.085	0.204	6.59448e-200	cluster3	ITGAX
0	-0.526042	0.954	0.978	0	cluster3	GZMA
1.76273e-299	-0.527686	0.586	0.702	6.89317e-295	cluster3	ID2
0	-0.528434	0.701	0.766	0	cluster3	JAK1
1.75981e-296	-0.532196	0.363	0.507	6.88174e-292	cluster3	GNG2
0	-0.541354	0.014	0.138	0	cluster3	HAVCR2
4.00898e-275	-0.543004	0.031	0.152	1.56771e-270	cluster3	ZBTB16
3.71053e-287	-0.551215	0.048	0.177	1.451e-282	cluster3	RASSF4
3.98121e-243	-0.577199	0.142	0.293	1.55685e-238	cluster3	DTHD1
0	-0.586495	0.999	1	0	cluster3	NKG7
2.64671e-305	-0.592645	0.287	0.454	1.03499e-300	cluster3	TXK
1.07969e-277	-0.593146	0.116	0.256	4.22214e-273	cluster3	CXXC5
0	-0.599712	0.323	0.487	0	cluster3	CTSD
1.97804e-309	-0.606809	0.123	0.293	7.73512e-305	cluster3	CTBP2
0	-0.615282	0.265	0.437	0	cluster3	TTC38
0	-0.625251	0.015	0.157	0	cluster3	CD38
0	-0.63008	0.015	0.133	0	cluster3	ENSG00000289193
0	-0.630484	0.596	0.707	0	cluster3	CCL4
0	-0.648302	0.312	0.486	0	cluster3	GNPTAB
0	-0.653247	0.752	0.869	0	cluster3	ITGB2
0	-0.665736	0.667	0.862	0	cluster3	KLRF1
0	-0.680064	0.264	0.432	0	cluster3	C1orf162
0	-0.693127	0.032	0.196	0	cluster3	CHST2
0	-0.708378	0.43	0.597	0	cluster3	IL2RB
0	-0.719339	0.335	0.552	0	cluster3	GLRX
9.38725e-323	-0.735593	0.161	0.327	3.67088e-318	cluster3	CD160
0	-0.737808	0.641	0.812	0	cluster3	PLAC8
0	-0.779636	0.094	0.305	0	cluster3	HIPK2
1.0221e-297	-0.792957	0.104	0.247	3.99692e-293	cluster3	LAIR2
0	-0.817029	0.872	0.963	0	cluster3	PRF1
0	-0.819996	0.046	0.229	0	cluster3	CEBPD
0	-0.824395	0.63	0.945	0	cluster3	TYROBP
0	-0.845878	0.083	0.303	0	cluster3	SH2D1B
0	-0.851321	0.48	0.705	0	cluster3	CX3CR1
0	-0.861402	0.087	0.266	0	cluster3	KLRC1
0	-0.897591	0.879	0.976	0	cluster3	GZMB
0	-0.940854	0.527	0.843	0	cluster3	FCGR3A
0	-0.979685	0.7	0.935	0	cluster3	CD247
0	-0.996604	0.082	0.337	0	cluster3	LINC00299
0	-0.99781	0.39	0.823	0	cluster3	TRDC
0	-1.00438	0.239	0.521	0	cluster3	ALOX5AP
0	-1.05097	0.035	0.286	0	cluster3	AKR1C3
0	-1.15448	0.464	0.738	0	cluster3	CLIC3
0	-1.16626	0.739	0.972	0	cluster3	FGFBP2
0	-1.24951	0.056	0.358	0	cluster3	IGFBP7
0	-1.37297	0.215	0.409	0	cluster3	MYOM2
4.21048e-309	-1.52141	0.016	0.127	1.64651e-304	cluster3	S100B
0	-1.56773	0.081	0.228	0	cluster3	PTGDS
0	-1.66834	0.341	0.793	0	cluster3	SPON2
0	-1.86602	0.207	0.677	0	cluster3	KLRB1
0	-1.9148	0.094	0.491	0	cluster3	FCER1G

## Sheet: Marker genes of Cluster 4
p_val	avg_log2FC	pct.1	pct.2	p_val_adj	cluster	gene
0	-0.908272	0.814	0.992	0	cluster4	MT-RNR1
0	-1.01399	0.934	1	0	cluster4	MT-RNR2
0	-1.03797	0.946	1	0	cluster4	MT-CO1
0	-1.05236	0.486	0.852	0	cluster4	MTATP6P1
0	-1.09762	0.925	1	0	cluster4	MT-CO3
0	-1.13516	0.916	1	0	cluster4	MT-ND3
0	-1.16941	0.944	1	0	cluster4	MT-CO2
0	-1.27176	0.691	0.975	0	cluster4	MT-ND1
0	-1.27931	0.726	0.979	0	cluster4	MT-ND5
0	-1.35529	0.866	0.999	0	cluster4	MT-ND4
0	-1.36276	0.623	0.957	0	cluster4	MT-ND2
0	-1.38023	0.881	0.999	0	cluster4	MT-CYB
0	-1.43027	0.911	1	0	cluster4	MT-ATP6
4.92339e-313	-0.772702	0.338	0.631	1.92529e-308	cluster4	MT-ND4L
5.99378e-188	-0.334993	0.785	0.929	2.34387e-183	cluster4	TALAM1
2.77936e-152	-0.551279	0.105	0.278	1.08687e-147	cluster4	MT-ND6
4.90691e-112	-0.426706	0.101	0.241	1.91885e-107	cluster4	MT-ATP8
1.02864e-91	-0.781271	0.068	0.172	4.02248e-87	cluster4	ENSG00000289474
8.40574e-88	0.265606	0.975	0.978	3.28706e-83	cluster4	PFN1
7.57917e-85	0.261039	0.833	0.828	2.96383e-80	cluster4	ARHGDIB
4.25256e-73	0.27297	0.994	0.994	1.66296e-68	cluster4	ACTB
7.9969e-46	0.267501	0.531	0.495	3.12719e-41	cluster4	ALOX5AP
3.30484e-29	-0.393769	0.142	0.215	1.29236e-24	cluster4	CD3D
5.46264e-29	0.305832	0.399	0.349	2.13616e-24	cluster4	KLRC2
1.35787e-13	0.325714	0.245	0.214	5.30995e-09	cluster4	PTGDS
1.32649e-10	0.295157	0.145	0.116	5.18724e-06	cluster4	S100B

[truncated: 1 more sheets: Marker genes of Cluster 5]
