# Supplementary material for: Innate immune profiling reveals a specific reduction of CD57+CD62L+CD161+ NK cells in CMV-positive males with hypertension
Source: Front Immunol. 2026 Apr 16;17:1749702. doi: 10.3389/fimmu.2026.1749702 (PMC13128649; doi:10.3389/fimmu.2026.1749702)
Supplement: Supplementary file 5 [file Table4.xlsx]

## Sheet: Supplementary Table 1
Table 1 Demographics of subjects for CYTOF mass cytometry.
Characteristic	Control (n= 10)	Hypertension (n= 10)	P value
Male, n (%)	10 (100%)	10 (100%)
Age, year	48.50 ± 5.76	50.40 ± 3.27	0.38
BMI, kg/m2	25.22 ± 2.85	26.95 ± 2.14	0.08
SBP, mmHg	116.90 ± 7.39	158.00 ± 14.67	<0.0001
DBP, mmHg	73.50 ± 5.48	96.40 ± 9.32	<0.0001
Values are mean ± SD or n (%). Unpaired Student’s t-test was performed for comparisons between groups.
BMI = body mass index; SBP = systolic blood pressure; DBP= diastolic blood pressure.

## Sheet: Supplementary Table 2
Table 2 Demographics of the subjects for flowcytometry.
Characteristic	Control (n= 6)	Hypertension (n= 10)	P value
Male, n (%)	6 (100%)	10 (100%)
*CMV IgG (+)	6 (100%)	8 (80%)
Age, year	44.00 ± 7.87	40.60 ± 2.99	ns
BMI, kg/m2	27.32 ± 1.97	29.21 ± 2.61	ns
SBP, mmHg	120.67 ± 3.01	153.70 ± 18.89	0.0003
DBP, mmHg	78.33 ± 2.25	101.70 ± 14.45	0.0006
Values are mean ±SD or n (%). Unpaired Student’s t-test was performed for comparisons between groups.
*CMV IgG (+) means that the test status of plasma human cytomegalovirus IgG via enzyme-linked immunosorbent assay (ELISA) is positive.
BMI = body mass index; SBP = systolic blood pressure; DBP= diastolic blood pressure.

## Sheet: Supplementary Table 3
Table 3 Demographics of subjects for Single-cell RNA sequencing.
Characteristic	Control (n= 5)	Hypertension (n= 5)	P value
Male, n (%)	5 (100%)	5 (100%)
*CMV IgG (+)	5 (100%)	4 (80%)
Age, year	45.60 ± 7.64	42.40 ± 2.88	ns
BMI, kg/m2	27.04 ± 2.06	27.63 ± 1.20	ns
SBP, mmHg	120.20 ± 3.11	158.00 ± 21.44	0.016
DBP, mmHg	78.80 ± 2.17	108.40 ± 11.59	0.004
Values are mean ±SD or n (%). Unpaired Student’s t-test was performed for comparisons between groups.
*CMV IgG (+) means that the test status of plasma human cytomegalovirus IgG via enzyme-linked immunosorbent assay (ELISA) is positive.
BMI = body mass index; SBP = systolic blood pressure; DBP= diastolic blood pressure.

## Sheet: Supplementary Table 4
Supplementary Table 4. List of antibodies and reagents used in CyTOF analysis.
Antibody
Metal Tag	Marker	Clone	Vendor	Catalog Number
89Y	CD45	HI30	BioLegend	368502
115In	CD3	UCHT1	BioLegend	300462
141Pr	CD56	NCAM16.2	BD Biosciences	747238
142Nd	CD19	HIB19	BioLegend	363042
142Nd	TCR γ/δ	5A6.E9	PLT	In-house
143Nd	CD27	O323	BioLegend	356642
144Nd	CD14	M5E2	BioLegend	367142
145Nd	CD62L	DREG-56	BioLegend	304842
146Nd	TNF-α	MAb11	BioLegend	502942
147Sm	CD85j (ILT2)	GHI/75	BioLegend	333742
148Nd	CD28	CD28.2	BioLegend	302942
149Sm	CD25 (IL-2Rα)	24212	R&D Systems	MAB10251
151Eu	CD278 (ICOS)	C398.4A	BioLegend	313552
152Sm	CD223 (LAG-3)	874501	R&D Systems	MAB23191
153Eu	CD123 (IL-3Rα)	6H6	BioLegend	306042
154Sm	HLA-DR	L243	BioLegend	307642
155Gd	CD45RA	HI100	BioLegend	304162
156Gd	CD127 (IL-7Rα)	A019D5	BioLegend	351342
157Gd	CD279 (PD-1)	EH12.2H7	BioLegend	329942
158Gd	CD197 (CCR7)	G043H7	BioLegend	353242
159Tb	CD11c	Bu15	BioLegend	337242
160Gd	CD33	WM53	BioLegend	366642
161Dy	CD196 (CCR6)	G034E3	BioLegend	353442
162Dy	FOXP3	PCH101	eBioscience	85-5776-42
163Dy	KLRB1 (CD161)	HP-3G10	BioLegend	339942
164Dy	CD185 (CXCR5)	RF8B2	BD Biosciences	747996
166Er	CD183 (CXCR3)	G025H7	BioLegend	353742
167Er	KLRG1 (MAFA)	SA231A2	BioLegend	367942
168Er	CD57	HNK-1	BioLegend	359632
169Tm	CD45RO	UCHL1	BioLegend	304242
171Yb	CD86	FUN-1	BD Biosciences	747836
173Yb	CD194 (CCR4)	L291H4	BioLegend	359422
175Lu	CD16	3G8	BioLegend	360742
176Yb	IFN-γ	B27	BioLegend	506542
197Au	CD4	RPA-T4	BioLegend	300562
198Pt	CD8a	RPA-T8	BioLegend	301062
209Bi	CD11b	M1/70	BioLegend	301242
Reagents	Source	Catalog Number
Bovine Serum Albumin	Sigma-Aldrich	V900933
Maxpar Fix and Perm Buffer	Fluidigm	201067
Cell-ID Cisplatin-194Pt	Fluidigm	201194
Cell-ID Intercalator-Ir	Fluidigm	201192B
EQ Four Element Calibration Beads	Fluidigm	201078

## Sheet: Supplementary Table 5
Supplementary Table S2. List of antibodies used in full-spectrum flowcytometry.
Target	Conjugate	Clone	Source	Catalog Number
CD3	BV510	OKT3	BioLegend	344828
CD56	PE	HCD56	BioLegend	318306
CD57	BV421	HNK-1	BioLegend	393326
CD62L	APC	DREG-56	BioLegend	304810
CD161	BV785	HP-3G10	BioLegend	339930

## Sheet: Supplementary Table 6
Hypertensive ID	Drug Class	Medication history	NK4		Control ID	NK4
PHT01	Non-DHP CCB + α-blocker	Diltiazem sustained-release 90 mg once daily at 6:00 AM and terazosin 2 mg once daily at bedtime	8.69424		CTRL01	11.6641
PHT02	Non-DHP CCB + α-blocker	Verapamil 40 mg twice daily and doxazosin 4 mg once daily at bedtime	5.5495		CTRL02	3.6081
PHT03	ARB Monotherapy	Telmisartan 40 mg once daily	3.16425		CTRL03	11.1083
PHT04	DHP-CCB + β-blocker	Levamlodipine 2.5 mg once daily in the morning and bisoprolol 5 mg once daily in the morning	10.0971		CTRL04	10.3148
PHT05	Non-DHP CCB + α-blocker	Diltiazem sustained-release 90 mg once daily at 6:00 AM and terazosin 2 mg once daily at bedtime	8.33684		CTRL05	15.0573
PHT06	Non-DHP CCB + α-blocker	Verapamil 80 mg twice daily and doxazosin 4 mg once daily at bedtime	9.62402		CTRL06	16.9103
PHT07	DHP-CCB + β-blocker	Bisoprolol/amlodipine one tablet once daily at 6:00 AM.	0.962619		CTRL07	15.7096
PHT08	Treatment-naïve	Elevated blood pressure was first noted three months prior, without subsequent medical intervention	5.10732		CTRL08	22.5114
PHT09	DHP-CCB + α-blocker	Amlodipine/folic acid one tablet once daily and terazosin 2 mg once daily at bedtime	1.41324		CTRL09	3.21525
PHT10	Non-DHP CCB Monotherapy	Diltiazem 90 mg once daily	10.3958		CTRL10	8.15199
Hypertensive ID	Drug Class	Medication history	CD57+CD62L+CD161+NK		Control ID	CD57+CD62L+CD161+NK
PHT_flow1	DHP-CCB Monotherapy	Benidipine 8 mg once daily	11.9671		Ctrl_flow1	25.8453
PHT_flow2	Non-DHP CCB + α-blocker	Verapamil 40 mg twice daily and doxazosin 4 mg once daily at bedtime	8.56399		Ctrl_flow2	28.8583
PHT_flow3	Triple Therapy (DHP-CCB+β-blocker+ARB)	Amlodipine 5 mg once daily, bisoprolol 2.5 mg once daily, and candesartan 8 mg once daily	20.4165		Ctrl_flow3	8.0503
PHT_flow4	ARB Monotherapy	Olmesartan one tablet once daily	5.72273		Ctrl_flow4	25.6431
PHT_flow5	Non-DHP CCB + α-blocker	Verapamil 40 mg twice daily and doxazosin 4 mg once daily at bedtime	8.45327		Ctrl_flow5	9.80392
PHT_flow6	DHP-CCB + Non-DHP CCB + α-blocker	Verapamil 80 mg twice daily, nifedipine 20 mg twice daily, and doxazosin 4 mg once daily at bedtime	16.2345		Ctrl_flow6	14.6166
PHT_flow7	ARB Monotherapy	Telmisartan (exact dose unknown)	5.23238
PHT_flow8	ARB Monotherapy	Valsartan 80 mg once daily	5.23756
PHT_flow9	Non-DHP CCB Monotherapy	Diltiazem 90 mg once daily	11.3527
PHT_flow10	DHP-CCB + α-blocker	Amlodipine/atorvastatin (exact dose unknown); doxazosin (exact dose unknown)	3.64401

## Sheet: Supplementary Table 7
Drug Classes Stratification
CyTOF Cohort Stratification:
Drug Class	Patient IDs	NK4(%)	Mean ± SD (%)
ARB Monotherapy	PHT03	3.16	3.16
DHP-CCB + β-blocker	PHT04	10.1
	PHT07	0.96
	Combined		5.53 ± 6.46
DHP-CCB + α-blocker	PHT09	1.41	1.41
Non-DHP CCB Monotherapy	PHT10	10.4	10.4
Non-DHP CCB + α-blocker	PHT01	8.69
	PHT02	5.55
	PHT05	8.34
	PHT06	9.62
	Combined		8.05 ± 1.89
Treatment-naïve	PHT08	5.11	5.11
Flow Cytometry Cohort Stratification:
Drug Class	Patient IDs	CD57⁺CD62L⁺CD161⁺ (%)	Mean ± SD (%)
DHP-CCB Monotherapy	PHT_flow1	11.97	11.97
Non-DHP CCB Monotherapy	PHT_flow9	11.35	11.35
ARB Monotherapy	PHT_flow4	5.72
	PHT_flow7	5.23
	PHT_flow8	5.24
	Combined		5.40 ± 0.29
DHP-CCB + α-blocker	PHT_flow10	3.64	3.64
Non-DHP CCB + α-blocker	PHT_flow2	8.56
	PHT_flow5	8.45
	Combined		8.51 ± 0.08
DHP-CCB + Non-DHP CCB + α-blocker	PHT_flow6	16.23	16.23
DHP-CCB + β-blocker + ARB	PHT_flow3	20.42	20.42

## Sheet: Supplementary Table 8
Number of Medications Stratification
CyTOF Cohort Stratification:
Number of Medications	Patient IDs	NK4 Range (%)
0 (treatment-naïve)	PHT08	5.11
1	PHT03, PHT10	3.16–10.40
2	PHT01, PHT02, PHT04, PHT05, PHT06, PHT07, PHT09	0.96–10.10
Flow Cytometry Cohort Stratification:
Number of Medications	Patient IDs	CD57⁺CD62L⁺CD161⁺ Range (%)
1	PHT_flow1, PHT_flow4, PHT_flow7, PHT_flow8, PHT_flow9	5.23–11.97
2	PHT_flow2, PHT_flow5, PHT_flow6, PHT_flow10	3.64–16.23
3	PHT_flow3	20.42
